# Supplementary material for: Preservation of the Hypoxic Transcriptome in Glioblastoma Patient-Derived Cell Lines Maintained at Lowered Oxygen Tension
Source: Cancers (Basel). 2022 Oct 4;14(19):4852. doi: 10.3390/cancers14194852 (PMC9564145; doi:10.3390/cancers14194852)
Supplement: Supplementary file 1 [file cancers-14-04852-s001.zip › Supplementary Table S1.xlsx]

## Sheet: 20% vs Tumor Down
KEGG PATHWAYS DOWNREGULATED IN 20% CULTURES VS TUMOR TISSSUE
	ID	Description	GeneRatio	BgRatio	pvalue	p.adjust	qvalue	geneID	Count
hsa04514	hsa04514	Cell adhesion molecules	76/1781	149/8095	4.37464952284473e-15	1.43488504349307e-12	1.003866943137e-12	CDH3/FP565260.3/CD226/CLDN7/CLDN23/CTLA4/TIGIT/NTNG1/NFASC/ICOSLG/NEGR1/CNTNAP2/CD274/HLA-A/HLA-B/HLA-C/HLA-DMA/HLA-DMB/HLA-DOA/HLA-DOB/HLA-DPA1/HLA-DPB1/HLA-DQA2/HLA-DQA1/HLA-DQB1/HLA-DRA/HLA-DRB1/HLA-DRB5/HLA-E/HLA-F/HLA-G/ICAM1/ICAM2/ICAM3/ITGA9/ITGAL/ITGAM/ITGB2/ITGB7/MAG/CD99/MPZ/NCAM2/CLDN11/F11R/PDCD1/PECAM1/CADM3/PTPRC/PTPRM/SDC4/SELL/SELPLG/VSIR/SIGLEC1/CNTN2/CLDN5/VCAM1/PDCD1LG2/MADCAM1…	76
hsa04020	hsa04020	Calcium signaling pathway	105/1781	240/8095	1.92999843701054e-14	3.16519743669728e-12	2.21441925930683e-12	TRDN/ADCY2/CYSLTR1/ADCY7/PLCD3/ADCY8/ADRA1B/ADRB1/ADRB2/DRD1/EDNRA/EGFR/ADCY4/ERBB3/ERBB4/PTK2B/FGF1/FGF7/FGF9/FGF10/FGFR3/FGFR2/FLT1/FLT4/MCOLN2/FGF20/FGF22/GNA15/GNAL/GRIN1/GRIN2A/GRIN2C/GRM5/HGF/HRH1/HRC/HRH2/HTR2A/HTR4/HTR7/ITPKB/ITPR3/KDR/MET/MST1R/MYLK/NOS1/NOS3/ATP2A3/NTRK1/NTRK2/ATP2B3/OXTR/P2RX1/P2RX5/P2RX7/PDE1B/PDGFB/PDGFRB/PHKG1/PLCB2/PLCD1/PLCG2/TPCN1/PLN/AVPR1A/PRKCB/CYSLTR2/CAMK1G/…	105
hsa05323	hsa05323	Rheumatoid arthritis	54/1781	93/8095	3.92577958954081e-14	4.29218568456462e-12	3.00287701936806e-12	TCIRG1/TNFSF13B/CTLA4/CTSK/CTSL/FLT1/FOS/ATP6V0D2/ANGPT1/CXCL1/CXCL2/CXCL3/HLA-DMA/HLA-DMB/HLA-DOA/HLA-DOB/HLA-DPA1/HLA-DPB1/HLA-DQA2/HLA-DQA1/HLA-DQB1/HLA-DRA/HLA-DRB1/HLA-DRB5/ICAM1/IL1A/IL1B/IL6/CXCL8/IL15/IL18/ITGAL/ITGB2/LTB/CCL3L1/CCL3L3/ATP6V1G2/ACP5/CCL3/CCL5/CCL20/CXCL5/CXCL12/TEK/TGFB1/TGFB2/TGFB3/TLR2/TLR4/TNF/TNFSF13/TNFRSF11A/ATP6V0E1/CD28/CD80/CD86	54
hsa04640	hsa04640	Hematopoietic cell lineage	56/1781	99/8095	6.21141002677668e-14	5.09335622195688e-12	3.56338785746662e-12	CR1/CSF1R/CSF2RA/CSF3/CSF3R/CD55/EPOR/FCGR1A/FLT3/FLT3LG/ANPEP/HLA-DMA/HLA-DMB/HLA-DOA/HLA-DOB/HLA-DPA1/HLA-DPB1/HLA-DQA2/HLA-DQA1/HLA-DQB1/HLA-DRA/HLA-DRB1/HLA-DRB5/IL1A/IL1B/IL1R1/IL3RA/IL4R/IL6/IL6R/IL7/IL7R/IL11RA/ITGA1/ITGAM/KIT/MME/THPO/TNF/IL1R2/CD1D/CD2/CD3D/CD3E/CD4/CD5/CD7/CD8A/CD14/CD19/CD22/CD33/CD34/CD36/CD37/CD38/CD44	56
hsa04060	hsa04060	Cytokine-cytokine receptor interaction	120/1781	295/8095	1.50430069682338e-13	9.86821257116139e-12	6.90394846121047e-12	EBI3/TNFSF13B/CCR1/CCR4/CCR5/CCR7/ACVR1C/IL17RE/CSF1R/CSF2RA/CSF2RB/CSF3/CSF3R/IL34/CTF1/CX3CR1/IFNLR1/EDA/EPOR/CLCF1/IL17RA/CERS1/MSTN/CCR10/CXCL1/CXCL2/CXCL3/IFNGR1/IL1A/IL1B/IL1R1/IL1RN/IL2RB/IL2RG/IL3RA/IL4R/IL6/IL6R/IL7/IL7R/CXCL8/CXCR1/CXCR2/IL10RA/IL11RA/IL12RB1/IL12RB2/IL13RA1/IL15/IL15RA/IL16/TNFRSF9/IL18/INHA/INHBA/INHBB/CXCL10/CCL4L2/LTB/LTBR/CCL3L1/CCL3L3/CXCL9/NODAL/OSM/IL21R/IL17D/I…	120
hsa04610	hsa04610	Complement and coagulation cascades	46/1781	85/8095	8.74292648696624e-11	4.77946647954155e-09	3.34378591957656e-09	PROCR/VSIG4/CLU/CR1/CD55/CFD/A2M/F3/F5/F8/F10/F11/F13A1/CFH/CFHR1/CFI/ITGAM/ITGAX/ITGB2/KLKB1/SERPINE1/SERPINA5/SERPINA1/PLAUR/SERPINF2/PROC/MASP1/BDKRB2/CFB/THBD/SERPING1/C1QA/C1QB/C1QC/C1R/C1S/C2/C3/C3AR1/C4B/C5AR1/C7/C8G/VTN/VWF/F2RL3	46
hsa04940	hsa04940	Type I diabetes mellitus	29/1781	43/8095	2.07271622886334e-10	9.71215604381679e-09	6.79476899086027e-09	CPE/GAD2/GZMB/HLA-A/HLA-B/HLA-C/HLA-DMA/HLA-DMB/HLA-DOA/HLA-DOB/HLA-DPA1/HLA-DPB1/HLA-DQA2/HLA-DQA1/HLA-DQB1/HLA-DRA/HLA-DRB1/HLA-DRB5/HLA-E/HLA-F/HLA-G/ICA1/IL1A/IL1B/PRF1/PTPRN/TNF/CD28/CD80/CD86	29
hsa04380	hsa04380	Osteoclast differentiation	60/1781	128/8095	3.03207678280934e-10	1.24315148095183e-08	8.69727287700573e-09	LILRB2/IRF9/LILRB1/LILRB5/LILRB4/LILRA1/LILRA2/OSCAR/SIRPA/CSF1R/CTSK/CYBA/FCGR1A/FCGR2A/FCGR2B/FCGR3A/FCGR3B/FHL2/FOS/FOSB/FOSL2/BLNK/IFNGR1/LILRA5/IL1A/IL1B/IL1R1/JUNB/LCK/LCP2/NCF2/NCF4/NFATC2/NFKBIA/PIK3CD/PLCG2/ACP5/TREM2/PPARG/MAPK3/MAPK10/MAPK13/RELB/NCF1/SPI1/STAT2/SYK/BTK/TEC/TGFB1/TGFB2/TGFBR2/TNF/TYROBP/LILRA6/SOCS1/TNFRSF11A/SQSTM1/AC008393.2/MAP3K14/SOCS3	60
hsa04672	hsa04672	Intestinal immune network for IgA production	31/1781	49/8095	5.59035189159935e-10	2.03737268938287e-08	1.42537627177621e-08	FP565260.3/TNFSF13B/ICOSLG/CCR10/HLA-DMA/HLA-DMB/HLA-DOA/HLA-DOB/HLA-DPA1/HLA-DPB1/HLA-DQA2/HLA-DQA1/HLA-DQB1/HLA-DRA/HLA-DRB1/HLA-DRB5/IL6/IL15/IL15RA/ITGB7/LTBR/PIGR/CCL28/CXCL12/TGFB1/MADCAM1/TNFSF13/MAP3K14/CD28/CD80/CD86/CD40	31
hsa05140	hsa05140	Leishmaniasis	41/1781	77/8095	1.78134294014427e-09	5.8428048436732e-08	4.08771327317316e-08	CR1/CYBA/CYBB/FCGR1A/FCGR2A/FCGR3A/FCGR3B/FOS/HLA-DMA/HLA-DMB/HLA-DOA/HLA-DOB/HLA-DPA1/HLA-DPB1/HLA-DQA2/HLA-DQA1/HLA-DQB1/HLA-DRA/HLA-DRB1/HLA-DRB5/IFNGR1/IL1A/IL1B/ITGAM/ITGB2/NCF2/NCF4/NFKBIA/NFKBIB/PRKCB/MAPK3/MAPK13/PTGS2/PTPN6/NCF1/TGFB1/TGFB2/TGFB3/TLR2/TLR4/TNF/C3	41
hsa05332	hsa05332	Graft-versus-host disease	27/1781	42/8095	4.40039230088048e-09	1.31211697698982e-07	9.17976575686072e-08	GZMB/HLA-A/HLA-B/HLA-C/HLA-DMA/HLA-DMB/HLA-DOA/HLA-DOB/HLA-DPA1/HLA-DPB1/HLA-DQA2/HLA-DQA1/HLA-DQB1/HLA-DRA/HLA-DRB1/HLA-DRB5/HLA-E/HLA-F/HLA-G/IL1A/IL1B/IL6/KLRD1/PRF1/TNF/CD28/CD80/CD86	27
hsa04145	hsa04145	Phagosome	65/1781	152/8095	6.14180636428634e-09	1.66269027135928e-07	1.16324287277382e-07	TCIRG1/TLR6/TUBB4A/CORO1A/CTSL/CTSS/CYBA/CYBB/DYNC1I1/FCAR/FCGR1A/FCGR2A/FCGR2B/FCGR3A/FCGR3B/PLA2R1/SEC61G/ATP6V0D2/CD209/HLA-A/HLA-B/HLA-C/HLA-DMA/HLA-DMB/HLA-DOA/HLA-DOB/HLA-DPA1/HLA-DPB1/HLA-DQA2/HLA-DQA1/HLA-DQB1/HLA-DRA/HLA-DRB1/HLA-DRB5/HLA-E/HLA-F/HLA-G/ITGAM/ITGB2/MPO/MRC1/MSR1/NCF2/NCF4/NOS1/OLR1/ATP6V1G2/SFTPD/CLEC7A/NCF1/TAP1/THBS1/THBS2/TLR2/TLR4/C1R/C3/TUBA4A/COLEC11/COLEC12/RILP/ST…	65
hsa05144	hsa05144	Malaria	30/1781	50/8095	6.58993095355813e-09	1.66269027135928e-07	1.16324287277382e-07	CR1/CSF3/ACKR1/GYPC/HBA1/HBA2/HBB/HGF/ICAM1/IL1B/IL6/CXCL8/IL18/ITGAL/ITGB2/KLRB1/MET/PECAM1/TGFB1/TGFB2/TGFB3/THBS1/THBS2/TLR2/TLR4/TNF/VCAM1/CD36/CD40/CD81	30
hsa04978	hsa04978	Mineral absorption	33/1781	60/8095	2.39490676865301e-08	5.61092442941563e-07	3.92548628245381e-07	SLC34A2/SLC26A9/TRPM6/FTH1/FTL/STEAP2/STEAP1/SLC40A1/HMOX1/HMOX2/MT1A/MT1E/MT1F/MT1G/MT1H/MT1M/MT1X/MT2A/ATP1A2/ATP1A3/ATP1A4/ATP1B1/ATP1B2/ATP2B3/TRPV6/SLC39A4/SLC8A2/SLC8A1/SLC8A3/TF/VDR/CYBRD1/HEPH	33
hsa04080	hsa04080	Neuroactive ligand-receptor interaction	118/1781	341/8095	3.40123549883973e-08	7.43736829079622e-07	5.20329360524254e-07	INSL5/LPAR6/NMUR1/CYSLTR1/GPR83/HRH3/CHRNB1/CHRNE/ADCYAP1/GRIN3A/CORT/ADM/ADORA1/ADORA3/ADRA1B/ADRA2A/ADRA2B/ADRA2C/ADRB1/ADRB2/DRD1/DRD4/APLNR/S1PR1/LPAR1/EDN1/EDN3/EDNRA/F2RL1/FPR1/FPR2/FPR3/NTSR2/GABBR1/GABRA1/GABRA3/GABRA5/GABRB2/GABRD/GABRE/GABRG1/GABRG2/GABRG3/NPB/GPR35/P2RY8/GRIK4/GRIK5/GRIN1/GRIN2A/GRIN2C/GRM3/GRM4/GRM5/GRM8/GZMA/HRH1/HRH2/HTR1F/HTR2A/HTR4/HTR7/NMB/NPY/NPY1R/OXTR/P2RX1/P2…	118
hsa05330	hsa05330	Allograft rejection	24/1781	38/8095	5.36410096101779e-08	1.09964069700865e-06	7.69325006251236e-07	GZMB/HLA-A/HLA-B/HLA-C/HLA-DMA/HLA-DMB/HLA-DOA/HLA-DOB/HLA-DPA1/HLA-DPB1/HLA-DQA2/HLA-DQA1/HLA-DQB1/HLA-DRA/HLA-DRB1/HLA-DRB5/HLA-E/HLA-F/HLA-G/PRF1/TNF/CD28/CD80/CD86/CD40	24
hsa04010	hsa04010	MAPK signaling pathway	104/1781	294/8095	6.427783421646e-08	1.24018409547052e-06	8.67651260630854e-07	RASGRP2/CACNG3/CACNG2/GADD45G/MAP4K1/RASGRP4/MAP3K8/CSF1R/DDIT3/DUSP1/DUSP2/EFNA1/EGFR/ERBB3/ERBB4/EREG/FGF1/FGF7/FGF9/FGF10/FGFR3/FGFR2/MRAS/FLNC/FLT1/FLT3/FLT3LG/FLT4/FOS/MAPK8IP2/RASGRP3/FGF20/FGF22/ANGPT1/ANGPT2/HGF/NR4A1/HSPA1A/HSPA1B/HSPA1L/HSPA2/HSPA6/HSPB1/IGF1/IL1A/IL1B/IL1R1/INSR/AREG/KDR/KIT/ARRB1/ARRB2/MAPT/MEF2C/MAP3K5/MET/GADD45B/NTRK1/NTRK2/PAK1/TAOK3/ANGPT4/PDGFB/PDGFRB/PGF/PRKCB/…	104
hsa04061	hsa04061	Viral protein interaction with cytokine and cytokine receptor	46/1781	100/8095	7.37511391419168e-08	1.34390964658604e-06	9.402192007566e-07	CCR1/CCR4/CCR5/CCR7/CSF1R/IL34/CX3CR1/CCR10/CXCL1/CXCL2/CXCL3/IL2RB/IL2RG/IL6/IL6R/CXCL8/CXCR1/CXCR2/IL10RA/IL18/CXCL10/CCL4L2/LTBR/CCL3L1/CCL3L3/CXCL9/IL20RA/CCL28/CCL3/CCL4/CCL5/CCL8/CCL20/CXCL5/CXCL12/TNF/TNFRSF1B/CCR2/TNFSF14/TNFSF10/TNFRSF14/TNFRSF10D/TNFRSF10C/TNFRSF10A/IL18RAP/IL18R1/CXCL14	46
hsa04064	hsa04064	NF-kappa B signaling pathway	47/1781	104/8095	1.04358763078201e-07	1.80156180471841e-06	1.26039946543201e-06	TNFSF13B/GADD45G/TICAM1/EDA/DDX58/LY96/LAT/CXCL1/CXCL2/CXCL3/BLNK/BIRC3/ICAM1/TICAM2/IL1B/IL1R1/CXCL8/CCL4L2/LCK/LTB/LTBR/LYN/GADD45B/NFKBIA/PLCG2/PRKCB/PTGS2/BCL2A1/RELB/CCL4/CXCL12/SYK/BTK/TLR4/TNF/TNFAIP3/TRAF1/VCAM1/ZAP70/CARD14/CARD11/TRADD/TNFSF14/TNFRSF11A/MAP3K14/CD14/CD40	47
hsa05321	hsa05321	Inflammatory bowel disease	33/1781	65/8095	3.03410250696362e-07	4.97592811142034e-06	3.48123340272668e-06	HLA-DMA/HLA-DMB/HLA-DOA/HLA-DOB/HLA-DPA1/HLA-DPB1/HLA-DQA2/HLA-DQA1/HLA-DQB1/HLA-DRA/HLA-DRB1/HLA-DRB5/IFNGR1/IL1A/IL1B/IL2RG/IL4R/IL6/IL12RB1/IL12RB2/IL18/IL21R/NOD2/STAT4/STAT6/TGFB1/TGFB2/TGFB3/TLR2/TLR4/TLR5/TNF/IL18RAP/IL18R1	33
hsa05150	hsa05150	Staphylococcus aureus infection	43/1781	96/8095	4.91269090479274e-07	7.67315531796199e-06	5.3682537205254e-06	CFD/FCAR/FCGR1A/FCGR2A/FCGR2B/FCGR3A/FCGR3B/FPR1/FPR2/FPR3/CFH/HLA-DMA/HLA-DMB/HLA-DOA/HLA-DOB/HLA-DPA1/HLA-DPB1/HLA-DQA2/HLA-DQA1/HLA-DQB1/HLA-DRA/HLA-DRB1/HLA-DRB5/ICAM1/CFI/ITGAL/ITGAM/ITGB2/KRT17/KRT18/MASP1/PTAFR/CFB/SELPLG/C1QA/C1QB/C1QC/C1R/C1S/C2/C3/C3AR1/C4B/C5AR1	43
hsa05414	hsa05414	Dilated cardiomyopathy	42/1781	96/8095	1.43791539938546e-06	2.14380114090195e-05	1.49983520127287e-05	CACNG3/CACNG2/ADCY2/ADCY5/ADCY7/ADCY8/ADRB1/DES/ADCY4/ITGA11/IGF1/ITGA1/ITGA9/ITGB4/ITGB7/MYBPC3/MYL3/ATP2A3/PLN/CACNA2D3/RYR2/SGCA/SGCD/SLC8A2/SLC8A1/SLC8A3/ACTC1/TGFB1/TGFB2/TGFB3/TNF/TNNC1/TNNI3/TNNT2/TPM2/TTN/CACNA1C/CACNA1D/CACNA1F/CACNB2/ITGA8/CACNA2D4	42
hsa05416	hsa05416	Viral myocarditis	30/1781	60/8095	1.58636867274523e-06	2.26229967243667e-05	1.58273853848265e-05	CD55/HLA-A/HLA-B/HLA-C/HLA-DMA/HLA-DMB/HLA-DOA/HLA-DOB/HLA-DPA1/HLA-DPB1/HLA-DQA2/HLA-DQA1/HLA-DQB1/HLA-DRA/HLA-DRB1/HLA-DRB5/HLA-E/HLA-F/HLA-G/ICAM1/ITGAL/ITGB2/PRF1/RAC2/SGCA/SGCD/CAV1/CD28/CD80/CD86/CD40	30
hsa05410	hsa05410	Hypertrophic cardiomyopathy	39/1781	90/8095	4.51045922268261e-06	6.16429427099957e-05	4.31263206379302e-05	CACNG3/CACNG2/ACE/DES/EDN1/ITGA11/IGF1/IL6/ITGA1/ITGA9/ITGB4/ITGB7/MYBPC3/MYL3/ATP2A3/PRKAG2/CACNA2D3/RYR2/SGCA/SGCD/SLC8A2/SLC8A1/SLC8A3/ACTC1/TGFB1/TGFB2/TGFB3/TNF/TNNC1/TNNI3/TNNT2/TPM2/TTN/CACNA1C/CACNA1D/CACNA1F/CACNB2/ITGA8/CACNA2D4	39
hsa04612	hsa04612	Antigen processing and presentation	35/1781	78/8095	5.34575824115097e-06	7.01363481239007e-05	4.90684335398278e-05	IFI30/CTSB/CTSL/CTSS/HLA-A/HLA-B/HLA-C/HLA-DMA/HLA-DMB/HLA-DOA/HLA-DOB/HLA-DPA1/HLA-DPB1/HLA-DQA2/HLA-DQA1/HLA-DQB1/HLA-DRA/HLA-DRB1/HLA-DRB5/HLA-E/HLA-F/HLA-G/HSPA1A/HSPA1B/HSPA1L/HSPA2/HSPA6/KLRD1/CIITA/LGMN/B2M/TAP1/TNF/CD4/CD8A/CD74	35
hsa04658	hsa04658	Th1 and Th2 cell differentiation	39/1781	92/8095	8.56225038127074e-06	0.000108016081732954	7.55696592355069e-05	FOS/LAT/HLA-DMA/HLA-DMB/HLA-DOA/HLA-DOB/HLA-DPA1/HLA-DPB1/HLA-DQA2/HLA-DQA1/HLA-DQB1/HLA-DRA/HLA-DRB1/HLA-DRB5/IFNGR1/IL2RB/IL2RG/IL4R/IL12RB1/IL12RB2/JAG2/JAK3/LCK/NFATC2/NFKBIA/NFKBIB/DLL4/MAML3/MAPK3/MAPK10/MAPK13/STAT4/STAT5A/STAT6/ZAP70/RUNX3/CD3D/CD3E/CD247/CD4	39
hsa05152	hsa05152	Tuberculosis	65/1781	180/8095	8.93395660521153e-06	0.000108531028389236	7.59299235842539e-05	TCIRG1/TLR6/CEBPB/CORO1A/PLK3/CR1/CTSD/CTSS/FCER1G/FCGR1A/FCGR2A/FCGR2B/FCGR3A/FCGR3B/PLA2R1/ATP6V0D2/CLEC4E/CD209/HLA-DMA/HLA-DMB/HLA-DOA/HLA-DOB/HLA-DPA1/HLA-DPB1/HLA-DQA2/HLA-DQA1/HLA-DQB1/HLA-DRA/HLA-DRB1/HLA-DRB5/IFNGR1/IL1A/IL1B/IL6/IL10RA/IL18/ITGAM/ITGAX/ITGB2/LSP1/CIITA/MRC1/MAPK3/MAPK10/MAPK13/NOD2/CARD9/CLEC7A/SRC/SYK/TGFB1/TGFB2/TGFB3/TLR1/TLR2/TLR4/TNF/C3/VDR/CAMK2B/CAMK2G/CASP10/TRA…	65
hsa04974	hsa04974	Protein digestion and absorption	42/1781	103/8095	1.25650642207382e-05	0.000147190752300075	0.000102976842109809	KCNE3/SLC7A9/SLC16A10/COL1A1/COL1A2/COL3A1/COL4A3/COL4A4/COL6A2/COL6A3/COL8A1/COL8A2/COL9A2/COL11A2/COL12A1/COL13A1/COL16A1/COL17A1/SLC7A8/COL24A1/COL28A1/KCNN4/KCNQ1/MME/ATP1A2/ATP1A3/ATP1A4/ATP1B1/ATP1B2/COL5A3/PRSS3/SLC3A2/SLC8A2/SLC8A1/SLC8A3/COL14A1/XPNPEP2/COL18A1/COL21A1/KCNK5/SLC7A7/COL23A1	42
hsa04662	hsa04662	B cell receptor signaling pathway	35/1781	82/8095	2.05233707469711e-05	0.000232126400172639	0.000162399086128483	LILRB2/LILRB1/LILRB5/LILRB4/LILRA1/LILRA2/PIK3AP1/FCGR2B/FOS/RASGRP3/DAPP1/BLNK/LILRA5/INPP5D/LYN/NFATC2/NFKBIA/NFKBIB/PIK3CD/PLCG2/PRKCB/MAPK3/PTPN6/RAC2/SYK/BTK/VAV1/LILRA6/CARD11/IFITM1/CD19/CD22/CD72/CD79B/CD81	35
hsa04022	hsa04022	cGMP-PKG signaling pathway	60/1781	167/8095	2.33761574294624e-05	0.000251029201499354	0.000175623767416107	MEF2B/MRVI1/MYL9/ADCY2/ADCY5/ADCY7/ADCY8/CNGB1/CNGA1/ADORA1/ADORA3/PIK3R6/ADRA1B/ADRA2A/ADRA2B/ADRA2C/ADRB1/ADRB2/EDNRA/ADCY4/PIK3R5/KCNMB4/GUCY1A1/GUCY1B1/INSR/ITPR3/KCNJ8/KCNMA1/KCNMB1/MEF2C/MYLK/ATP1A2/NFATC2/NFATC4/ATP1A3/ATP1A4/ATP1B1/ATP1B2/NOS3/NPPC/ATP2A3/ATP2B3/PDE2A/PIK3CG/PLCB2/PLN/PRKG1/MAPK3/RGS2/BDKRB2/SLC8A2/SLC8A1/SLC8A3/TRPC6/CACNA1C/CACNA1D/CACNA1F/MYLK2/PDE5A/MYLK3	60
hsa05145	hsa05145	Toxoplasmosis	44/1781	112/8095	2.4012634968598e-05	0.000251029201499354	0.000175623767416107	LAMC3/CCR5/PIK3R6/LAMB4/PIK3R5/LY96/ALOX5/GNAO1/HLA-DMA/HLA-DMB/HLA-DOA/HLA-DOB/HLA-DPA1/HLA-DPB1/HLA-DQA2/HLA-DQA1/HLA-DQB1/HLA-DRA/HLA-DRB1/HLA-DRB5/BIRC3/HSPA1A/HSPA1B/HSPA1L/HSPA2/HSPA6/IFNGR1/IL10RA/LAMC2/CIITA/NFKBIA/NFKBIB/PIK3CG/MAPK3/MAPK10/MAPK13/TGFB1/TGFB2/TGFB3/TLR2/TLR4/TNF/BIRC7/SOCS1/CD40	44
hsa04727	hsa04727	GABAergic synapse	37/1781	89/8095	2.4490653804815e-05	0.000251029201499354	0.000175623767416107	ADCY2/ADCY5/ADCY7/GABARAP/ADCY8/SLC32A1/ADCY4/GABARAPL1/GABBR1/GABRA1/GABRA3/GABRA5/GABRB2/GABRD/GABRE/GABRG1/GABRG2/GABRG3/GAD2/GLS2/GLUL/GNAO1/GNG3/GNGT2/PLCL1/PRKCB/SLC6A1/SLC6A12/SLC6A13/SRC/CACNA1A/CACNA1B/CACNA1C/CACNA1D/CACNA1F/SLC38A5/GABBR2	37
hsa04911	hsa04911	Insulin secretion	36/1781	86/8095	2.6262160099881e-05	0.00026102995493215	0.000182620443437769	ADCY2/ADCY5/ADCY7/ADCY8/ADCYAP1/ADCY4/GCK/KCNMB4/PCLO/ITPR3/KCNJ11/KCNMA1/KCNMB1/KCNN1/KCNN2/KCNN3/KCNN4/ATP1A2/ATP1A3/ATP1A4/ATP1B1/ATP1B2/PLCB2/PRKCB/RAB3A/RYR2/SNAP25/ABCC8/VAMP2/CACNA1C/CACNA1D/CACNA1F/CAMK2B/CAMK2G/CCK/RIMS2	36
hsa05032	hsa05032	Morphine addiction	37/1781	91/8095	4.38511765224659e-05	0.0004230348793932	0.000295961500987541	ADCY2/ADCY5/ADCY7/ADCY8/ADORA1/SLC32A1/DRD1/ADCY4/GABBR1/GABRA1/GABRA3/GABRA5/GABRB2/GABRD/GABRE/GABRG1/GABRG2/GABRG3/GNAO1/GNG3/GNGT2/GRK5/KCNJ3/KCNJ5/KCNJ9/ARRB1/ARRB2/PDE11A/PDE2A/PDE4A/AC008397.2/PDE4C/PDE1B/PRKCB/CACNA1A/CACNA1B/AC022414.1/PDE8B/GABBR2	37
hsa04659	hsa04659	Th17 cell differentiation	42/1781	108/8095	4.83728398072673e-05	0.000453322613050962	0.000317151250465693	EBI3/FOS/LAT/HLA-DMA/HLA-DMB/HLA-DOA/HLA-DOB/HLA-DPA1/HLA-DPB1/HLA-DQA2/HLA-DQA1/HLA-DQB1/HLA-DRA/HLA-DRB1/HLA-DRB5/IFNGR1/IL1B/IL1R1/IL2RB/IL2RG/IL4R/IL6/IL6R/IL12RB1/JAK3/LCK/NFATC2/NFKBIA/NFKBIB/IL21R/MAPK3/MAPK10/MAPK13/RXRG/STAT5A/STAT6/TGFB1/TGFBR2/ZAP70/CD3D/CD3E/CD247/CD4	42
hsa05134	hsa05134	Legionellosis	26/1781	57/8095	6.04906660643968e-05	0.000551137179697837	0.000385583777837383	CR1/PYCARD/CXCL1/CXCL2/CXCL3/HSPA1A/HSPA1B/HSPA1L/HSPA2/HSPA6/IL1B/IL6/CXCL8/IL18/ITGAM/ITGB2/NAIP/NFKBIA/NLRC4/TLR2/TLR4/TLR5/TNF/C3/CASP1/CD14	26
hsa04062	hsa04062	Chemokine signaling pathway	65/1781	192/8095	8.97188532627728e-05	0.000795345510005121	0.000556435562198705	RASGRP2/ADCY2/ADCY5/ADCY7/ADCY8/CCR1/CCR4/CCR5/CCR7/GRK7/PIK3R6/CX3CR1/DOCK2/ADCY4/PTK2B/FGR/PIK3R5/GNG3/GNGT2/CCR10/GRK5/CXCL1/CXCL2/CXCL3/HCK/CXCL8/CXCR1/CXCR2/CXCL10/ITK/JAK3/CCL4L2/LYN/ARRB1/ARRB2/CCL3L1/CCL3L3/CXCL9/NFKBIA/NFKBIB/PAK1/PIK3CD/PIK3CG/PLCB2/PLCG2/PRKCB/PRKCD/MAPK3/CCL28/CXCL16/RAC2/CCL3/CCL4/CCL5/CCL8/CCL20/CXCL5/CXCL12/NCF1/SRC/STAT2/TIAM1/CCR2/VAV1/WAS/CXCL14	65
hsa04668	hsa04668	TNF signaling pathway	42/1781	112/8095	0.000128089223265986	0.00110561224292746	0.000773502788697644	CEBPB/RIPK3/MAP3K8/EDN1/MLKL/FOS/CXCL1/CXCL2/CXCL3/BIRC3/ICAM1/IL1B/IL6/IL15/CXCL10/IRF1/JUNB/MAP3K5/MMP9/NFKBIA/PIK3CD/MAPK3/MAPK10/MAPK13/PTGS2/CCL5/CCL20/CXCL5/NOD2/TNF/TNFAIP3/TNFRSF1B/TRAF1/VCAM1/VEGFC/CASP10/TRADD/IL18R1/RPS6KA4/MAP3K14/SOCS3/RPS6KA5	42
hsa05320	hsa05320	Autoimmune thyroid disease	24/1781	53/8095	0.000132828164866944	0.00111711892503482	0.000781553034844639	CTLA4/GZMB/HLA-A/HLA-B/HLA-C/HLA-DMA/HLA-DMB/HLA-DOA/HLA-DOB/HLA-DPA1/HLA-DPB1/HLA-DQA2/HLA-DQA1/HLA-DQB1/HLA-DRA/HLA-DRB1/HLA-DRB5/HLA-E/HLA-F/HLA-G/PRF1/CD28/CD80/CD86/CD40	24
hsa05146	hsa05146	Amoebiasis	39/1781	102/8095	0.000136552854859201	0.00111973340984545	0.000783382167350152	LAMC3/COL1A1/COL1A2/COL3A1/COL4A3/COL4A4/LAMB4/FN1/GNA15/GNAL/CXCL1/CXCL2/CXCL3/HSPB1/IL1B/IL1R1/IL6/CXCL8/ITGAM/ITGB2/ARG2/LAMC2/SERPINB6/SERPINB9/PIK3CD/PLCB2/PRKCB/TGFB1/TGFB2/TGFB3/TLR2/TLR4/TNF/C8G/IL1R2/ACTN1/CD1D/CD14/GNA14	39
hsa04621	hsa04621	NOD-like receptor signaling pathway	62/1781	184/8095	0.000150365941388447	0.00120292753110758	0.000841586013419293	NAMPT/IRF9/RIPK3/GABARAP/NLRP3/CARD16/GBP4/GBP5/TICAM1/CTSB/CYBA/CYBB/GABARAPL1/GBP1/GBP2/GBP3/PYCARD/CXCL1/CXCL2/CXCL3/BIRC3/TMEM173/IFI16/IL1B/IL6/CXCL8/IL18/IRF7/ITPR3/MEFV/NAIP/NFKBIA/NFKBIB/OAS1/OAS2/P2RX7/TRPV2/PLCB2/PRKCD/MAPK3/MAPK10/MAPK13/NLRC4/CCL5/NOD2/CARD9/STAT2/TLR4/TNF/TNFAIP3/TRPM2/NLRX1/GSDMD/CASP1/CASP4/CASP5/MAP1LC3A/CARD6/PSTPIP1/NLRP12/AIM2/IKBKE	62
hsa05133	hsa05133	Pertussis	31/1781	76/8095	0.00016657198096111	0.00130084785131533	0.000910092527556939	NLRP3/TICAM1/FOS/LY96/PYCARD/IRF8/TICAM2/IL1A/IL1B/IL6/CXCL8/IRF1/ITGAM/ITGB2/MAPK3/MAPK10/MAPK13/CXCL5/TLR4/SERPING1/C1QA/TNF/C1QB/C1QC/C1R/C1S/C2/C3/C4B/CASP1/CD14	31
hsa04611	hsa04611	Platelet activation	45/1781	124/8095	0.000181970439928252	0.00138805358828992	0.000971102959715028	RASGRP2/MYL12A/ADCY2/ADCY5/ADCY7/ADCY8/COL1A1/COL1A2/COL3A1/PIK3R6/ADCY4/FCER1G/FCGR2A/PIK3R5/GUCY1A1/GUCY1B1/ITPR3/LCP2/LYN/MYLK/NOS3/P2RX1/GP6/PIK3CD/PIK3CG/PLCB2/PLCG2/APBB1IP/PRKG1/MAPK3/MAPK13/PTGIR/P2RY12/SRC/SYK/TBXA2R/TBXAS1/BTK/VWF/FERMT3/MYLK2/PLA2G4C/VAMP8/F2RL3/MYLK3	45
hsa04933	hsa04933	AGE-RAGE signaling pathway in diabetic complications	38/1781	100/8095	0.000192265377977146	0.001433250999466	0.0010027237416033	PLCD3/COL1A1/COL1A2/COL3A1/COL4A3/COL4A4/CYBB/EDN1/EGR1/F3/FN1/ICAM1/IL1A/IL1B/IL6/CXCL8/NOS3/NOX4/SERPINE1/PIM1/PIK3CD/PLCB2/PLCD1/PLCG2/PRKCB/PRKCD/MAPK3/MAPK10/MAPK13/STAT5A/TGFB1/TGFB2/TGFB3/TGFBR2/THBD/TNF/VCAM1/VEGFC	38
hsa04670	hsa04670	Leukocyte transendothelial migration	42/1781	114/8095	0.000201897165776495	0.00147160600832645	0.00102955747694213	MYL9/RAPGEF3/MYL12A/CLDN7/CLDN23/CTNNA2/CYBA/CYBB/PTK2B/CTNNA3/ICAM1/ITGAL/ITGAM/ITGB2/ITK/RHOH/CD99/MMP9/MYL5/NCF2/NCF4/CLDN11/F11R/PECAM1/PIK3CD/PLCG2/PRKCB/MAPK13/MYL7/RAC2/CXCL12/SIPA1/NCF1/CLDN5/TXK/VAV1/VCAM1/RASSF5/ACTN1/CLDN10/CLDN9/ESAM	42
hsa05412	hsa05412	Arrhythmogenic right ventricular cardiomyopathy	31/1781	77/8095	0.000220917226480076	0.00156121590332291	0.00109224989385236	CACNG3/CACNG2/CTNNA2/DES/DSC2/DSG2/DSP/ITGA11/GJA1/CTNNA3/ITGA1/ITGA9/ITGB4/ITGB7/JUP/ATP2A3/PKP2/CACNA2D3/RYR2/SGCA/SGCD/SLC8A2/SLC8A1/SLC8A3/CACNA1C/CACNA1D/CACNA1F/CACNB2/ITGA8/ACTN2/CACNA2D4	31
hsa04929	hsa04929	GnRH secretion	27/1781	64/8095	0.000223710815415173	0.00156121590332291	0.00109224989385236	ESR2/GABBR1/GPER1/HCN1/ITPR3/KCNJ3/KCNJ5/KCNJ9/KCNJ11/KCNN1/KCNN2/KCNN3/KCNN4/ARRB1/ARRB2/PIK3CD/PLCB2/PRKCB/MAPK3/SPP1/TRPC4/CACNA1C/CACNA1D/CACNA1F/KISS1R/CACNA1I/GABBR2	27
hsa04921	hsa04921	Oxytocin signaling pathway	53/1781	154/8095	0.000244932822500301	0.00167370762041873	0.0011709507742339	CACNG3/CACNG2/MYL9/ADCY2/ADCY5/ADCY7/ADCY8/PIK3R6/EGFR/ADCY4/FOS/PIK3R5/GNAO1/GUCY1A1/GUCY1B1/ITPR3/KCNJ3/KCNJ5/KCNJ9/KCNJ14/MEF2C/MYL6/MYLK/NFATC2/NFATC4/NOS3/OXTR/PRKAG2/PIK3CG/PLCB2/PRKCB/CACNA2D3/MAPK3/CAMK1G/PTGS2/RGS2/RYR1/RYR2/RYR3/SRC/TRPM2/CACNA1C/CACNA1D/CACNA1F/CACNB2/CAMK2B/CAMK2G/CAMK1/MYLK2/PLA2G4C/MYLK3/CACNA2D4/CD38	53
hsa04015	hsa04015	Rap1 signaling pathway	68/1781	210/8095	0.000279745388256907	0.0018725813744544	0.0013100858139636	RASGRP2/RAPGEF3/RGS14/ADCY2/ADCY5/ADCY7/ADCY8/CSF1R/LPAR1/EFNA1/EGFR/ADCY4/FGF1/FGF7/FGF9/FGF10/FGFR3/FGFR2/MRAS/FLT1/FLT4/FPR1/FYB1/RASGRP3/FGF20/FGF22/LAT/GNAO1/ANGPT1/ANGPT2/GRIN1/GRIN2A/HGF/IGF1/INSR/ITGAL/ITGAM/ITGB2/KDR/KIT/LCP2/MET/ANGPT4/PDGFB/PDGFRB/PGF/PIK3CD/PLCB2/APBB1IP/PRKCB/MAPK3/MAPK13/LPAR5/RAC2/RALGDS/RRAS/SIPA1/SRC/TEK/THBS1/TIAM1/VAV1/VEGFC/RASSF5/SKAP1/FGF18/FGF17/F2RL3	68
hsa04960	hsa04960	Aldosterone-regulated sodium reabsorption	18/1781	37/8095	0.000305110099236296	0.00197882736108638	0.00138441708830819	SFN/HSD11B2/IGF1/INSR/KCNJ1/NR3C2/ATP1A2/ATP1A3/ATP1A4/ATP1B1/ATP1B2/PIK3CD/PRKCB/MAPK3/SCNN1A/SCNN1B/SGK1/SLC9A3R2	18
hsa05142	hsa05142	Chagas disease	38/1781	102/8095	0.000307683522607944	0.00197882736108638	0.00138441708830819	TLR6/TICAM1/ACE/FOS/GNA15/GNAL/GNAO1/IFNGR1/IL1B/IL6/CXCL8/CCL3L1/CCL3L3/NFKBIA/SERPINE1/PIK3CD/PLCB2/PPP2R2C/MAPK3/MAPK10/MAPK13/BDKRB2/CCL3/CCL5/TGFB1/TGFB2/TGFB3/TGFBR2/TLR2/TLR4/C1QA/TNF/C1QB/C1QC/C3/CD3D/CD3E/CD247/GNA14	38
hsa05164	hsa05164	Influenza A	57/1781	172/8095	0.000442706673263968	0.00279245747751118	0.00195364483343209	IRF9/NLRP3/TICAM1/DDX58/PYCARD/HLA-DMA/HLA-DMB/HLA-DOA/HLA-DOB/HLA-DPA1/HLA-DPB1/HLA-DQA2/HLA-DQA1/HLA-DQB1/HLA-DRA/HLA-DRB1/HLA-DRB5/DNAJB1/ICAM1/IFNGR1/IL1A/IL1B/IL6/CXCL8/IL18/CXCL10/IRF7/CIITA/MX1/MX2/NFKBIA/NFKBIB/OAS1/OAS2/TLR7/PIK3CD/PML/PRKCB/MAPK3/NXF5/NXF3/PRSS3/CCL5/IFIH1/STAT2/TLR3/TLR4/TNF/TPSAB1/NLRX1/CASP1/TRADD/TNFSF10/TNFRSF10A/CCND3/SOCS3/RSAD2/IKBKE	57
hsa04620	hsa04620	Toll-like receptor signaling pathway	38/1781	104/8095	0.000481371559063086	0.0029238865069017	0.00204559453948836	TLR6/MAP3K8/TICAM1/CTSK/FOS/LY96/TICAM2/IL1B/IL6/CXCL8/CXCL10/IRF5/IRF7/CCL4L2/CCL3L1/CCL3L3/CXCL9/NFKBIA/TLR7/TLR8/PIK3CD/MAPK3/MAPK10/MAPK13/CCL3/CCL4/CCL5/SPP1/TLR1/TLR2/TLR3/TLR4/TLR5/TNF/CD14/CD80/CD86/CD40/IKBKE	38
hsa04625	hsa04625	C-type lectin receptor signaling pathway	38/1781	104/8095	0.000481371559063086	0.0029238865069017	0.00204559453948836	IRF9/NLRP3/PLK3/EGR2/EGR3/FCER1G/MRAS/CLEC4E/PYCARD/CD209/IL1B/IL6/IRF1/ITPR3/LSP1/NFATC2/NFATC4/NFKBIA/PAK1/PIK3CD/IL17D/PLCG2/PRKCD/MAPK3/MAPK10/MAPK13/PTGS2/RELB/RRAS/CARD9/CLEC7A/SRC/STAT2/SYK/TNF/CASP1/MAP3K14/IKBKE	38
hsa04260	hsa04260	Cardiac muscle contraction	33/1781	87/8095	0.000515026742501041	0.00307143220982439	0.00214881971033927	TRDN/CACNG3/CACNG2/COX4I1/COX5B/COX7A1/HRC/MYL3/MYL4/ATP1A2/ATP1A3/ATP1A4/ATP1B1/ATP1B2/ATP2A3/CACNA2D3/RYR2/SLC8A2/SLC8A1/SLC8A3/ACTC1/TNNC1/TNNI3/TNNT2/TPM2/UQCRB/CACNA1C/CACNA1D/CACNA1F/CACNB2/CASQ2/COX4I2/CACNA2D4	33
hsa04024	hsa04024	cAMP signaling pathway	69/1781	219/8095	0.000605133103334987	0.00354435103381921	0.00247968076178622	MYL9/RAPGEF3/ADCY2/ADCY5/ADCY7/ADCY8/ADCYAP1/GRIN3A/CNGB1/CNGA1/CNGA3/ADORA1/ADRB1/ADRB2/DRD1/EDN1/EDN3/EDNRA/ADCY4/FOS/GABBR1/HCAR1/GRIN1/GRIN2A/GRIN2C/HTR1F/HTR4/ATP1A2/ATP1A3/NFKBIA/ATP1A4/ATP1B1/ATP1B2/NPY/NPY1R/ATP2A3/ATP2B3/OXTR/PAK1/PDE4A/AC008397.2/PDE4C/GHRL/PIK3CD/FXYD1/PLN/POMC/MAPK3/MAPK10/PTGER2/PTGER3/RAC2/RRAS/RYR2/HHIP/SST/SSTR1/SSTR2/TIAM1/TNNI3/VAV1/VIP/VIPR2/CACNA1C/CACNA1D/CAC…	69
hsa04512	hsa04512	ECM-receptor interaction	33/1781	88/8095	0.000652963883279975	0.00375740620554091	0.00262873733250295	LAMC3/COL1A1/COL1A2/COL4A3/COL4A4/COL6A2/COL6A3/COL9A2/LAMB4/ITGA11/SV2C/FN1/NPNT/IBSP/ITGA1/ITGA9/ITGB4/ITGB7/LAMC2/GP6/RELN/SDC4/SPP1/THBS1/THBS2/TNR/TNXB/VTN/VWF/ITGA8/CD36/CD44/SV2B	33
hsa05418	hsa05418	Fluid shear stress and atherosclerosis	47/1781	139/8095	0.000834439329279098	0.00464338704811976	0.00324858272301062	KLF2/GSTO2/CTSL/CYBA/DUSP1/EDN1/FOS/GSTM1/GSTM2/GSTM5/HMOX1/ICAM1/IL1A/IL1B/IL1R1/KDR/SUMO4/MEF2C/MAP3K5/MGST1/MGST2/MGST3/MMP9/ASS1/NCF2/NOS3/NPPC/PDGFB/PECAM1/PIK3CD/MAPK10/MAPK13/RAC2/TRPV4/SDC4/BMP4/NCF1/BMPR1B/SRC/THBD/TNF/VCAM1/IL1R2/CAV1/CAV2/SQSTM1/AC008393.2/GSTO1	47
hsa04261	hsa04261	Adrenergic signaling in cardiomyocytes	50/1781	150/8095	0.000835243401948372	0.00464338704811976	0.00324858272301062	KCNE1B/KCNE1/CACNG3/CACNG2/RAPGEF3/ADCY2/ADCY5/ADCY7/ADCY8/PIK3R6/ADRA1B/ADRB1/ADRB2/ADCY4/PIK3R5/KCNQ1/MYL3/MYL4/ATP1A2/ATP1A3/ATP1A4/ATP1B1/ATP1B2/ATP2A3/ATP2B3/PIK3CG/PLCB2/PLN/PPP1R1A/PPP2R2C/CACNA2D3/MAPK3/MAPK13/RYR2/SCN7A/SLC8A2/SLC8A1/SLC8A3/ACTC1/TNNC1/TNNI3/TNNT2/TPM2/CACNA1C/CACNA1D/CACNA1F/CACNB2/CAMK2B/CAMK2G/RPS6KA5/CACNA2D4	50
hsa05033	hsa05033	Nicotine addiction	18/1781	40/8095	0.000989323908275348	0.00540830403190524	0.00378373003515835	GRIN3A/SLC32A1/GABRA1/GABRA3/GABRA5/GABRB2/GABRD/GABRE/GABRG1/GABRG2/GABRG3/GRIN1/GRIN2A/GRIN2C/SLC17A7/CACNA1A/CACNA1B/CHRNA6	18
hsa04713	hsa04713	Circadian entrainment	35/1781	97/8095	0.00102693695354074	0.00552189050428465	0.00386319682263817	ADCY2/ADCY5/ADCY7/ADCY8/ADCYAP1/ADCY4/FOS/GNAO1/GNG3/GNGT2/GRIN1/GRIN2A/GRIN2C/GUCY1A1/GUCY1B1/ITPR3/KCNJ3/KCNJ5/KCNJ9/NOS1/RASD1/PER1/PLCB2/PRKCB/PRKG1/MAPK3/RYR1/RYR2/RYR3/CACNA1C/CACNA1D/CAMK2B/CAMK2G/CACNA1I/RPS6KA5	35
hsa04750	hsa04750	Inflammatory mediator regulation of TRP channels	35/1781	98/8095	0.00126578831010618	0.0066964284792714	0.00468492107984969	ADCY2/ADCY5/ADCY7/ADCY8/CYP2J2/TRPV3/ADCY4/F2RL1/HRH1/HTR2A/IGF1/IL1B/IL1R1/ITPR3/ASIC2/NTRK1/P2RY2/TRPV2/PIK3CD/PLCB2/PLCG2/PRKCB/PRKCD/PRKCH/MAPK10/MAPK13/PTGER2/PTGER4/TRPV4/BDKRB2/SRC/TRPV1/CAMK2B/CAMK2G/PLA2G4C	35
hsa05340	hsa05340	Primary immunodeficiency	17/1781	38/8095	0.0014722869298328	0.00766523988865333	0.00536271596831331	BLNK/AIRE/IL2RG/IL7R/JAK3/LCK/CIITA/PTPRC/TAP1/BTK/ZAP70/CD3D/CD3E/CD4/CD8A/CD19/CD40	17
hsa00590	hsa00590	Arachidonic acid metabolism	24/1781	61/8095	0.00160468039489349	0.00822398702382912	0.00575362378432204	PLA2G16/PLB1/CYP2C8/CYP2E1/CYP2J2/EPHX2/ALOX5/ALOX15B/GGT1/GGT5/HPGDS/GPX1/GPX3/CYP4F3/LTC4S/PLA2G2A/PLA2G5/PTGDS/PTGS2/TBXAS1/PLA2G4C/AKR1C3/CBR1/PTGES	24
hsa04151	hsa04151	PI3K-Akt signaling pathway	101/1781	354/8095	0.0019173003123946	0.00960299219620437	0.00671839633752424	SGK3/SGK2/LPAR6/LAMC3/PIK3AP1/COL1A1/COL1A2/COL4A3/COL4A4/COL6A2/COL6A3/COL9A2/CSF1R/CSF3/CSF3R/PIK3R6/LPAR1/EFNA1/EGFR/EPOR/ERBB3/ERBB4/EREG/FGF1/FGF7/FGF9/FGF10/FGFR3/FGFR2/LAMB4/ITGA11/FLT1/FLT3/FLT3LG/FLT4/FN1/PIK3R5/FGF20/FGF22/GNG3/GNGT2/ANGPT1/ANGPT2/HGF/NR4A1/IBSP/IGF1/IL2RB/IL2RG/IL3RA/IL4R/IL6/IL6R/IL7/IL7R/INSR/ITGA1/ITGA9/ITGB4/ITGB7/JAK3/AREG/KDR/KIT/LAMC2/MET/NOS3/NTRK1/NTRK2/OSM/PC…	101
hsa04970	hsa04970	Salivary secretion	33/1781	93/8095	0.00194476854375619	0.00960299219620437	0.00671839633752424	ADCY2/ADCY5/ADCY7/ADCY8/ADRA1B/CST3/ADRB1/ADRB2/DMBT1/ADCY4/AMY2B/GUCY1A1/GUCY1B1/AQP5/ITPR3/KCNMA1/KCNN4/LYZ/ATP1A2/ATP1A3/ATP1A4/ATP1B1/ATP1B2/NOS1/ATP2B3/PLCB2/TRPV6/PRKCB/PRKG1/RYR3/BST1/VAMP2/CD38	33
hsa04270	hsa04270	Vascular smooth muscle contraction	44/1781	133/8095	0.00196982755203315	0.00960299219620437	0.00671839633752424	RAMP2/RAMP1/RAMP3/MRVI1/MYL9/ADCY2/ADCY5/ADCY7/ADCY8/ADM/ADRA1B/EDN1/EDN3/EDNRA/ADCY4/KCNMB4/GUCY1A1/GUCY1B1/ITPR3/KCNMA1/KCNMB1/MYH11/MYL6/MYLK/NPPC/PLA2G2A/PLA2G5/PLCB2/AVPR1A/PRKCB/PRKCD/PRKCH/PRKG1/MAPK3/PTGIR/ACTA2/ACTG2/CACNA1C/CACNA1D/CACNA1F/MYLK2/PLA2G4C/MYLK3/PPP1R14A	44
hsa04510	hsa04510	Focal adhesion	62/1781	201/8095	0.00199532122441396	0.00960299219620437	0.00671839633752424	LAMC3/MYL9/MYL12A/BUB1B-PAK6/PAK6/COL1A1/COL1A2/COL4A3/COL4A4/COL6A2/COL6A3/COL9A2/EGFR/LAMB4/ITGA11/FLNC/FLT1/FLT4/FN1/PARVB/HGF/BIRC3/IBSP/IGF1/ITGA1/ITGA9/ITGB4/ITGB7/KDR/LAMC2/MET/MYL5/MYLK/PAK1/PDGFB/PDGFRB/PGF/PIK3CD/PRKCB/MAPK3/MAPK10/RELN/MYL7/RAC2/RASGRF1/PARVG/SPP1/SRC/THBS1/THBS2/TNR/TNXB/VAV1/VEGFC/VTN/VWF/ITGA8/MYLK2/CAV1/CAV2/ACTN1/CCND3/MYLK3	62
hsa04014	hsa04014	Ras signaling pathway	70/1781	232/8095	0.0020201416510308	0.00960299219620437	0.00671839633752424	RASA4B/RASGRP2/BUB1B-PAK6/PAK6/RALBP1/PLA2G16/RASGRP4/CSF1R/EFNA1/EGFR/ETS2/FGF1/FGF7/FGF9/FGF10/FGFR3/FGFR2/MRAS/FLT1/FLT3/FLT3LG/FLT4/RASGRP3/FGF20/FGF22/LAT/GNG3/GNGT2/KSR2/ANGPT1/ANGPT2/GRIN1/GRIN2A/HGF/HTR7/IGF1/INSR/KDR/KIT/MET/FOXO4/NTRK1/NTRK2/PAK1/PLA1A/ANGPT4/PDGFB/PDGFRB/PGF/PIK3CD/PLA2G2A/PLA2G5/PLCG2/PRKCB/MAPK3/MAPK10/RAC2/RALGDS/RASGRF1/RASGRF2/RRAS/RASAL3/TEK/TIAM1/VEGFC/ZAP70/RAS…	70
hsa04650	hsa04650	Natural killer cell mediated cytotoxicity	43/1781	131/8095	0.00260585725975624	0.0122103025885721	0.00854250951318588	HCST/RAET1E/PTK2B/FCER1G/FCGR3A/FCGR3B/LAT/GZMB/HLA-A/HLA-B/HLA-C/HLA-E/HLA-G/ICAM1/ICAM2/IFNGR1/ITGAL/ITGB2/KLRD1/LCK/LCP2/SH2D1A/MICB/NFATC2/PAK1/CD244/PIK3CD/PLCG2/PRF1/PRKCB/MAPK3/PTPN6/RAC2/SH3BP2/SYK/TNF/TYROBP/VAV1/ZAP70/TNFSF10/TNFRSF10A/CD247/CD48	43
hsa05417	hsa05417	Lipid and atherosclerosis	65/1781	215/8095	0.00271880857782434	0.0125601297679772	0.00878725381713426	TLR6/NLRP3/TICAM1/CYBA/CYBB/CYP2C8/CYP2J2/DDIT3/FOS/LY96/PYCARD/CXCL1/CXCL2/CXCL3/HSPA1A/HSPA1B/HSPA1L/HSPA2/HSPA6/APOA1/ICAM1/TICAM2/IL1B/IL6/CXCL8/IL18/IRF7/LYN/CCL3L1/CCL3L3/MAP3K5/MMP9/NCF2/NCF4/NFATC2/NFKBIA/NOS3/OLR1/PIK3CD/PLCB2/POU2F2/PPARG/MAPK3/MAPK10/MAPK13/RXRG/CCL3/CCL5/NCF1/SOD2/SRC/TLR2/TLR4/TNF/VAV1/VCAM1/CAMK2B/CAMK2G/CASP1/TNFSF10/TNFRSF10A/CD14/CD36/CD40/ABCG1/IKBKE	65
hsa05143	hsa05143	African trypanosomiasis	16/1781	37/8095	0.00308432950662679	0.0140508344190776	0.00983017298895671	F2RL1/HBA1/HBA2/HBB/HPR/APOA1/ICAM1/IL1B/IL6/IL18/IDO1/PLCB2/PRKCB/TNF/VCAM1/APOL1	16
hsa05310	hsa05310	Asthma	14/1781	31/8095	0.00341612141218923	0.0153491482629872	0.010738492687199	FCER1G/HLA-DMA/HLA-DMB/HLA-DOA/HLA-DOB/HLA-DPA1/HLA-DPB1/HLA-DQA2/HLA-DQA1/HLA-DQB1/HLA-DRA/HLA-DRB1/HLA-DRB5/TNF/CD40	14
hsa05169	hsa05169	Epstein-Barr virus infection	61/1781	202/8095	0.00371459915535463	0.01646470976968	0.0115189561289802	IRF9/GADD45G/DDX58/BLNK/HLA-A/HLA-B/HLA-C/HLA-DMA/HLA-DMB/HLA-DOA/HLA-DOB/HLA-DPA1/HLA-DPB1/HLA-DQA2/HLA-DQA1/HLA-DQB1/HLA-DRA/HLA-DRB1/HLA-DRB5/HLA-E/HLA-F/HLA-G/ICAM1/IL6/CXCL10/IRF7/ITGAL/JAK3/LYN/GADD45B/NFKBIA/NFKBIB/OAS1/OAS2/PIK3CD/PLCG2/MAPK10/MAPK13/B2M/RELB/STAT2/SYK/TAP1/BTK/TLR2/TNF/TNFAIP3/RUNX3/TRADD/CCND3/MAP3K14/CD3D/CD3E/CD247/CD19/ENTPD1/CIR1/ENTPD3/CD40/CD44/ISG15/IKBKE	61
hsa04216	hsa04216	Ferroptosis	17/1781	41/8095	0.00394159807106438	0.017015780640704	0.011904493516282	CP/CYBB/ACSL1/ACSL6/SLC7A11/FTH1/FTL/SLC40A1/HMOX1/ACSL5/STEAP3/PRNP/SAT1/SLC39A8/SLC3A2/TF/MAP1LC3A	17
hsa05166	hsa05166	Human T-cell leukemia virus 1 infection	66/1781	222/8095	0.00394498311973488	0.017015780640704	0.011904493516282	CDKN2A/CDKN2B/ADCY2/ADCY5/ADCY7/ADCY8/EGR1/EGR2/ADCY4/ETS2/FOS/HLA-A/HLA-B/HLA-C/HLA-DMA/HLA-DMB/HLA-DOA/HLA-DOB/HLA-DPA1/HLA-DPB1/HLA-DQA2/HLA-DQA1/HLA-DQB1/HLA-DRA/HLA-DRB1/HLA-DRB5/HLA-E/HLA-F/HLA-G/ICAM1/IL1R1/IL2RB/IL2RG/IL6/IL15/IL15RA/ITGAL/ITGB2/JAK3/LCK/LTBR/MMP7/MSX1/NFATC2/NFATC4/NFKBIA/PIK3CD/MAPK3/MAPK10/B2M/RELB/SPI1/STAT5A/TGFB1/TGFB2/TGFB3/TGFBR2/TSPO/TNF/ZFP36/IL1R2/CCND3/MAP3K14…	66
hsa00330	hsa00330	Arginine and proline metabolism	20/1781	51/8095	0.00399455826016528	0.017015780640704	0.011904493516282	AC007325.2/HOGA1/AZIN2/CKMT2/ALDH2/GATM/P4HA3/ARG2/MAOA/MAOB/NOS1/NOS3/SMOX/PRODH/CARNS1/SAT1/AGMAT/CNDP1/ALDH4A1/P4HA2	20
hsa03320	hsa03320	PPAR signaling pathway	27/1781	76/8095	0.00471732184813209	0.0195858426099661	0.0137025471404769	NR1H3/SORBS1/ME3/PLIN2/CPT1A/CYP27A1/FABP4/FABP5/FABP6/ACSL1/ACSL6/SLC27A6/ACADL/APOA1/ME1/PLIN5/OLR1/PCK2/ANGPTL4/ACSL5/PLIN1/PLTP/PPARG/RXRG/PLIN4/ACSBG2/CD36	27
hsa04971	hsa04971	Gastric acid secretion	27/1781	76/8095	0.00471732184813209	0.0195858426099661	0.0137025471404769	ADCY2/ADCY5/ADCY7/ADCY8/ADCY4/HRH2/ITPR3/KCNJ1/KCNJ10/KCNJ15/KCNQ1/MYLK/ATP1A2/ATP1A3/ATP1A4/ATP1B1/ATP1B2/PLCB2/PRKCB/SST/SSTR2/CA2/CAMK2B/CAMK2G/MYLK2/CCKBR/MYLK3	27
hsa00512	hsa00512	Mucin type O-glycan biosynthesis	15/1781	36/8095	0.00626509265040712	0.0256477332602613	0.0179435361063445	ST6GALNAC2/GALNT6/GALNT13/GALNT15/ST6GALNAC3/GALNT3/GCNT1/GALNT18/GALNTL6/GALNT9/GCNT4/ST6GALNAC1/GALNT16/GALNT17/GALNT14	15
hsa04930	hsa04930	Type II diabetes mellitus	18/1781	46/8095	0.00633373900634501	0.0256477332602613	0.0179435361063445	GCK/HK3/INSR/KCNJ11/PIK3CD/PRKCD/MAPK3/MAPK10/ABCC8/TNF/CACNA1A/CACNA1B/CACNA1C/CACNA1D/CACNA1E/SOCS1/SOCS2/SOCS3	18
hsa04630	hsa04630	JAK-STAT signaling pathway	49/1781	162/8095	0.00841419192265334	0.0336567676906133	0.0235467758554355	IRF9/CISH/CSF2RA/CSF2RB/CSF3/CSF3R/CTF1/IFNLR1/EGFR/EPOR/GFAP/AOX1/IFNGR1/IL2RB/IL2RG/IL3RA/IL4R/IL6/IL6R/IL7/IL7R/IL10RA/IL11RA/IL12RB1/IL12RB2/IL13RA1/IL15/IL15RA/JAK3/OSM/IL21R/PDGFB/PDGFRB/PIM1/PIK3CD/IL17D/IL20RA/PRLR/PTPN6/STAT2/STAT4/STAT5A/STAT6/THPO/TSLP/SOCS1/SOCS2/CCND3/SOCS3	49
hsa04350	hsa04350	TGF-beta signaling pathway	31/1781	94/8095	0.00896412878978586	0.0350027886077353	0.0244884721324977	NBL1/CDKN2B/LEFTY1/ACVR1C/DCN/FMOD/GREM1/AC243948.1/ID2/INHBA/INHBB/SMAD6/SMAD7/NODAL/MAPK3/RGMA/HAMP/GREM2/BMP4/BMP6/BMPR1B/TGFB1/TGFB2/TGFB3/LEFTY2/TGFBR2/THBS1/TNF/THSD4/GDF5/CHRD/NOG	31
hsa04657	hsa04657	IL-17 signaling pathway	31/1781	94/8095	0.00896412878978586	0.0350027886077353	0.0244884721324977	CEBPB/IL17RE/CSF3/FOS/FOSB/IL17RA/CXCL1/CXCL2/CXCL3/IL1B/IL6/CXCL8/CXCL10/MMP9/NFKBIA/IL17D/IL17RB/MAPK3/MAPK4/MAPK10/MAPK13/PTGS2/S100A8/S100A9/CCL20/CXCL5/TNF/TNFAIP3/IL17RC/TRADD/IKBKE	31
hsa04723	hsa04723	Retrograde endocannabinoid signaling	45/1781	148/8095	0.0101750580471675	0.0392637534055406	0.0274695065545823	ADCY2/ADCY5/ADCY7/MGLL/ADCY8/SLC32A1/ADCY4/FAAH/RIMS1/GABRA1/GABRA3/GABRA5/GABRB2/GABRD/GABRE/GABRG1/GABRG2/GABRG3/GNAO1/GNG3/GNGT2/GRM5/ITPR3/KCNJ3/KCNJ5/KCNJ9/MT-ND1/MT-ND2/MT-ND3/NDUFA3/AC012314.1/AC012314.17/AC012314.14/AC012314.21/AC012314.15/AC012314.32/AC012314.27/AC012314.6/NDUFB7/NDUFA13/PLCB2/PRKCB/MAPK3/MAPK10/MAPK13/NDUFA4L2/SLC17A7/PTGS2/CACNA1A/CACNA1B/CACNA1C/CACNA1D/CACNA1F	45
hsa05202	hsa05202	Transcriptional misregulation in cancer	56/1781	192/8095	0.0113729973337917	0.0433760828544613	0.0303465534732752	CEBPA/CEBPB/GADD45G/CSF1R/DDIT3/PTCRA/ELANE/ERG/FCGR1A/FLI1/FLT1/FLT3/NUPR1/GZMB/HHEX/HOXA10/BIRC3/ID2/IGF1/IL2RB/IL6/CXCL8/ITGAM/ITGB7/JUP/LMO2/LYL1/MEF2C/MET/MMP9/MPO/GADD45B/NTRK1/WNT16/ETV7/PML/PPARG/BCL2A1/BCL6/RXRG/NFKBIZ/BCL11B/SPI1/SPINT1/TGFBR2/TSPAN7/TRAF1/ZBTB16/IL1R2/NR4A3/SLC45A3/RUNX2/BAIAP3/CD14/CD86/CD40	56
hsa04371	hsa04371	Apelin signaling pathway	42/1781	138/8095	0.0125114438127078	0.0471695812708984	0.0330005414539661	MEF2B/KLF2/ADCY2/ADCY5/ADCY7/ADCY8/PIK3R6/CTGF/APLNR/EGR1/ADCY4/MRAS/PIK3R5/GNG3/GNGT2/ITPR3/MEF2C/MYL3/MYL4/MYLK/NOS1/NOS3/SERPINE1/PRKAG2/PIK3CG/PLCB2/PLIN1/MAPK3/ACTA2/RRAS/RYR1/RYR2/RYR3/SLC8A2/SLC8A1/SLC8A3/SPP1/MAP1LC3A/MYLK2/APLN/SPHK1/MYLK3	42
hsa05205	hsa05205	Proteoglycans in cancer	59/1781	205/8095	0.0127830215519998	0.0476458076029085	0.0333337164872723	HPSE/FZD10/COL1A1/COL1A2/CTSL/DCN/EGFR/ERBB3/ERBB4/ESR1/MRAS/FLNC/FN1/PDCD4/HCLS1/HGF/HSPB2/IGF1/ITPR3/KDR/LUM/MET/MMP9/PAK1/WNT16/PIK3CD/PLAUR/PLCG2/WNT4/PRKCB/MAPK3/MAPK13/PTPN6/HPSE2/RRAS/SDC4/SRC/TGFB1/TGFB2/THBS1/TIAM1/TIMP3/TLR2/TLR4/TNF/TWIST1/VAV1/VTN/WNT5A/WNT6/WNT10B/WNT2B/WNT9B/CAMK2B/CAMK2G/FZD4/CAV1/CAV2/CD44	59

## Sheet: 5% vs Tumor Down
KEGG PATHWAYS DOWNREGULATED IN 5% CULTURES VS TUMOR TISSSUE
	ID	Description	GeneRatio	BgRatio	pvalue	p.adjust	qvalue	geneID	Count
hsa04514	hsa04514	Cell adhesion molecules	71/1543	149/8095	1.35067356287361e-15	4.43020928622543e-13	3.25583416734796e-13	FP565260.3/CD226/CLDN7/CLDN23/CTLA4/TIGIT/NTNG1/NFASC/ICOSLG/NEGR1/CNTNAP2/CD274/HLA-A/HLA-B/HLA-C/HLA-DMA/HLA-DMB/HLA-DOA/HLA-DOB/HLA-DPA1/HLA-DPB1/HLA-DQA2/HLA-DQA1/HLA-DQB1/HLA-DRA/HLA-DRB1/HLA-DRB5/HLA-E/HLA-F/HLA-G/ICAM1/ICAM2/ICAM3/ITGA9/ITGAL/ITGAM/ITGB2/ITGB7/MAG/CD99/MPZ/CLDN11/F11R/PDCD1/PECAM1/CADM3/PTPRC/PTPRM/SDC4/SELL/SELPLG/VSIR/SIGLEC1/CNTN2/CLDN5/VCAM1/PDCD1LG2/MADCAM1/ITGA8/CLDN…	71
hsa04060	hsa04060	Cytokine-cytokine receptor interaction	113/1543	295/8095	3.19812416035211e-15	5.24492362297745e-13	3.85458122484543e-13	EBI3/TNFSF13B/CCR1/CCR5/CCR7/ACVR1C/CSF1R/CSF2RA/CSF2RB/CSF3/CSF3R/IL34/CTF1/CX3CR1/IFNLR1/EDA/CLCF1/IL17RA/CERS1/MSTN/GDF10/CCR10/CXCL1/CXCL2/CXCL3/IFNGR1/IL1A/IL1B/IL1R1/IL1RN/IL2RB/IL2RG/IL3RA/IL4R/IL6/IL6R/IL7R/CXCL8/CXCR2/IL10RA/IL11RA/IL12RB1/IL12RB2/IL13RA1/IL15/IL15RA/IL16/TNFRSF9/IL18/INHBA/CXCL10/CCL4L2/LTA/LTB/LTBR/CCL3L1/CCL3L3/CXCL9/NODAL/OSM/IL21R/IL23A/IL17D/IL20RA/PRLR/CCL28/CXCL1…	113
hsa04640	hsa04640	Hematopoietic cell lineage	53/1543	99/8095	1.30346800205738e-14	1.42512501558273e-12	1.04734797358295e-12	CR1/CSF1R/CSF2RA/CSF3/CSF3R/CD55/FCGR1A/FLT3/FLT3LG/ANPEP/HLA-DMA/HLA-DMB/HLA-DOA/HLA-DOB/HLA-DPA1/HLA-DPB1/HLA-DQA2/HLA-DQA1/HLA-DQB1/HLA-DRA/HLA-DRB1/HLA-DRB5/IL1A/IL1B/IL1R1/IL3RA/IL4R/IL6/IL6R/IL7R/IL11RA/ITGA1/ITGAM/KIT/MME/THPO/TNF/IL1R2/CD1D/CD2/CD3D/CD3E/CD4/CD5/CD7/CD8A/CD14/CD19/CD22/CD33/CD34/CD36/CD37/CD38	53
hsa05323	hsa05323	Rheumatoid arthritis	50/1543	93/8095	5.90735861765249e-14	4.84403406647504e-12	3.55996085116426e-12	TCIRG1/TNFSF13B/CTLA4/CTSK/CTSL/FLT1/FOS/ATP6V0D2/CXCL1/CXCL2/CXCL3/HLA-DMA/HLA-DMB/HLA-DOA/HLA-DOB/HLA-DPA1/HLA-DPB1/HLA-DQA2/HLA-DQA1/HLA-DQB1/HLA-DRA/HLA-DRB1/HLA-DRB5/ICAM1/IL1A/IL1B/IL6/CXCL8/IL15/IL18/ITGAL/ITGB2/LTB/CCL3L1/CCL3L3/IL23A/ATP6V1G2/ACP5/CCL3/CCL5/CCL20/CXCL5/CXCL12/TEK/TLR2/TNF/TNFSF13/TNFRSF11A/ATP6V0E1/CD28/CD80/CD86	50
hsa04020	hsa04020	Calcium signaling pathway	91/1543	240/8095	3.5041944804505e-12	2.29875157917552e-10	1.68939060215403e-10	TRDN/ADCY2/CYSLTR1/ADCY7/PLCD3/ADRA1B/ADRA1A/ADRB1/ADRB2/EDNRA/EGFR/ADCY4/ERBB4/FGF1/FGF7/FGF9/FGFR3/FGFR2/VEGFD/FLT1/FLT4/MCOLN2/FGF20/FGF22/GNA15/GNAL/GRIN1/GRIN2A/GRIN2C/GRM5/HGF/HRC/HRH2/HTR2A/HTR4/HTR7/ITPKB/KDR/MET/MST1/MST1R/MYLK/NOS1/NOS3/ATP2A3/NTRK1/NTRK2/ATP2B3/OXTR/P2RX1/P2RX5/PDE1B/PDGFB/PDGFRB/PHKG1/PLCB2/PLCD1/PLCG2/TPCN1/PLN/AVPR1A/PRKCB/CYSLTR2/CAMK1G/PTAFR/BDKRB2/RYR1/RYR2/SLC8A…	91
hsa04940	hsa04940	Type I diabetes mellitus	29/1543	43/8095	5.11991196656741e-12	2.79888520839018e-10	2.05694708832269e-10	CPE/GAD2/GZMB/HLA-A/HLA-B/HLA-C/HLA-DMA/HLA-DMB/HLA-DOA/HLA-DOB/HLA-DPA1/HLA-DPB1/HLA-DQA2/HLA-DQA1/HLA-DQB1/HLA-DRA/HLA-DRB1/HLA-DRB5/HLA-E/HLA-F/HLA-G/ICA1/IL1A/IL1B/LTA/PRF1/TNF/CD28/CD80/CD86	29
hsa04610	hsa04610	Complement and coagulation cascades	44/1543	85/8095	1.07539745958518e-11	5.03900523919911e-10	3.70324839466174e-10	PROCR/VSIG4/CLU/CR1/CD55/CFD/F2RL2/F3/F5/F8/F10/F11/F13A1/CFH/CFHR1/CFI/ITGAM/ITGAX/ITGB2/KLKB1/SERPINA5/SERPINA1/PLAUR/SERPINF2/PROC/BDKRB2/CFB/THBD/SERPING1/C1QA/C1QB/C1QC/C1R/C1S/C2/C3/C3AR1/C4B/C5AR1/C7/C8G/VTN/VWF/F2RL3	44
hsa05332	hsa05332	Graft-versus-host disease	27/1543	42/8095	1.504138848931e-10	6.16696928061711e-09	4.53220784743684e-09	GZMB/HLA-A/HLA-B/HLA-C/HLA-DMA/HLA-DMB/HLA-DOA/HLA-DOB/HLA-DPA1/HLA-DPB1/HLA-DQA2/HLA-DQA1/HLA-DQB1/HLA-DRA/HLA-DRB1/HLA-DRB5/HLA-E/HLA-F/HLA-G/IL1A/IL1B/IL6/KLRD1/PRF1/TNF/CD28/CD80/CD86	27
hsa04672	hsa04672	Intestinal immune network for IgA production	29/1543	49/8095	5.57558302838016e-10	2.03199025923188e-08	1.49334329064217e-08	FP565260.3/TNFSF13B/ICOSLG/CCR10/HLA-DMA/HLA-DMB/HLA-DOA/HLA-DOB/HLA-DPA1/HLA-DPB1/HLA-DQA2/HLA-DQA1/HLA-DQB1/HLA-DRA/HLA-DRB1/HLA-DRB5/IL6/IL15/IL15RA/ITGB7/LTBR/CCL28/CXCL12/MADCAM1/TNFSF13/MAP3K14/CD28/CD80/CD86/CD40	29
hsa04061	hsa04061	Viral protein interaction with cytokine and cytokine receptor	46/1543	100/8095	6.34112957094979e-10	2.07989049927153e-08	1.52854597026053e-08	CCR1/CCR5/CCR7/CSF1R/IL34/CX3CR1/CCR10/CXCL1/CXCL2/CXCL3/IL2RB/IL2RG/IL6/IL6R/CXCL8/CXCR2/IL10RA/IL18/CXCL10/CCL4L2/LTA/LTBR/CCL3L1/CCL3L3/CXCL9/IL20RA/CCL28/CCL3/CCL4/CCL5/CCL8/CCL20/CXCL11/CXCL5/CXCL12/TNF/TNFRSF1B/CCR2/TNFSF14/TNFSF10/TNFRSF14/TNFRSF10D/TNFRSF10C/TNFRSF10A/IL18RAP/IL18R1/CXCL14	46
hsa04380	hsa04380	Osteoclast differentiation	54/1543	128/8095	1.10699838829007e-09	3.30086792144675e-08	2.42586249682704e-08	LILRB2/SIRPB1/IRF9/LILRB1/LILRB5/LILRB4/LILRA1/LILRA2/OSCAR/SIRPA/CSF1R/CTSK/CYBA/FCGR1A/FCGR2B/FCGR3A/FCGR3B/FHL2/FOS/FOSB/BLNK/IFNGR1/LILRA5/IL1A/IL1B/IL1R1/JUNB/LCK/LCP2/NCF2/NCF4/NFATC2/NFKBIA/PIK3CD/PLCG2/ACP5/TREM2/PPARG/MAPK10/MAPK13/NCF1/SPI1/STAT2/SYK/BTK/TEC/TGFBR2/TNF/TYROBP/LILRA6/SOCS1/TNFRSF11A/MAP3K14/SOCS3	54
hsa05330	hsa05330	Allograft rejection	24/1543	38/8095	2.73126340976642e-09	7.46545332002821e-08	5.4864852704957e-08	GZMB/HLA-A/HLA-B/HLA-C/HLA-DMA/HLA-DMB/HLA-DOA/HLA-DOB/HLA-DPA1/HLA-DPB1/HLA-DQA2/HLA-DQA1/HLA-DQB1/HLA-DRA/HLA-DRB1/HLA-DRB5/HLA-E/HLA-F/HLA-G/PRF1/TNF/CD28/CD80/CD86/CD40	24
hsa04145	hsa04145	Phagosome	60/1543	152/8095	3.01729750611273e-09	7.61287370773057e-08	5.59482695465437e-08	TCIRG1/TLR6/TUBB4A/CORO1A/CTSL/CTSS/CYBA/CYBB/DYNC1I1/FCAR/FCGR1A/FCGR2B/FCGR3A/FCGR3B/PLA2R1/ATP6V0D2/CD209/HLA-A/HLA-B/HLA-C/HLA-DMA/HLA-DMB/HLA-DOA/HLA-DOB/HLA-DPA1/HLA-DPB1/HLA-DQA2/HLA-DQA1/HLA-DQB1/HLA-DRA/HLA-DRB1/HLA-DRB5/HLA-E/HLA-F/HLA-G/ITGAM/ITGB2/MPO/MRC1/MSR1/NCF2/NCF4/NOS1/OLR1/ATP6V1G2/SFTPD/CLEC7A/NCF1/THBS1/TLR2/C1R/C3/TUBA4A/COLEC11/COLEC12/RILP/STX7/MARCO/ATP6V0E1/CD14/CD36	60
hsa05150	hsa05150	Staphylococcus aureus infection	41/1543	96/8095	7.42084304523798e-08	1.73859751345576e-06	1.27772410327782e-06	CFD/FCAR/FCGR1A/FCGR2B/FCGR3A/FCGR3B/FPR1/FPR2/FPR3/CFH/HLA-DMA/HLA-DMB/HLA-DOA/HLA-DOB/HLA-DPA1/HLA-DPB1/HLA-DQA2/HLA-DQA1/HLA-DQB1/HLA-DRA/HLA-DRB1/HLA-DRB5/ICAM1/CFI/ITGAL/ITGAM/ITGB2/KRT17/KRT18/PTAFR/CFB/SELPLG/C1QA/C1QB/C1QC/C1R/C1S/C2/C3/C3AR1/C4B/C5AR1	41
hsa05416	hsa05416	Viral myocarditis	29/1543	60/8095	2.52154982714069e-07	5.51378895534764e-06	4.05217480993135e-06	CD55/HLA-A/HLA-B/HLA-C/HLA-DMA/HLA-DMB/HLA-DOA/HLA-DOB/HLA-DPA1/HLA-DPB1/HLA-DQA2/HLA-DQA1/HLA-DQB1/HLA-DRA/HLA-DRB1/HLA-DRB5/HLA-E/HLA-F/HLA-G/ICAM1/ITGAL/ITGB2/PRF1/RAC2/SGCA/SGCD/CD28/CD80/CD86/CD40	29
hsa04064	hsa04064	NF-kappa B signaling pathway	42/1543	104/8095	3.38625223817847e-07	6.94181708826586e-06	5.10165633251888e-06	TNFSF13B/GADD45G/EDA/DDX58/LY96/LAT/CXCL1/CXCL2/CXCL3/BLNK/BIRC3/ICAM1/IL1B/IL1R1/CXCL8/CCL4L2/LCK/LTA/LTB/LTBR/LYN/GADD45B/NFKBIA/PLCG2/PRKCB/BCL2/BCL2A1/CCL4/CXCL12/SYK/BTK/TNF/TRAF1/VCAM1/ZAP70/CARD14/CARD11/TNFSF14/TNFRSF11A/MAP3K14/CD14/CD40	42
hsa04010	hsa04010	MAPK signaling pathway	91/1543	294/8095	4.35317477724184e-07	8.39906662903131e-06	6.17261315163084e-06	RASGRP2/CACNG3/CACNG2/GADD45G/MAP4K1/RASGRP4/MAP3K8/CSF1R/DUSP1/DUSP2/EFNA1/EGFR/ERBB4/EREG/MECOM/FGF1/FGF7/FGF9/FGFR3/FGFR2/VEGFD/MRAS/FLNC/FLT1/FLT3/FLT3LG/FLT4/FOS/RASGRP3/FGF20/FGF22/ANGPT2/HGF/NR4A1/HSPA1A/HSPA1B/HSPA2/HSPB1/IGF1/IL1A/IL1B/IL1R1/INSR/AREG/KDR/KIT/ARRB1/ARRB2/MAPT/MEF2C/MAP3K5/MET/GADD45B/NTRK1/NTRK2/PAK1/PDGFB/PDGFRB/PGF/PRKCB/CACNA2D3/MAPK10/MAPK13/PTPN7/RAC2/RASGRF1/RASGRF…	91
hsa05321	hsa05321	Inflammatory bowel disease	30/1543	65/8095	5.57849451294335e-07	1.01652566680301e-05	7.47061545885395e-06	HLA-DMA/HLA-DMB/HLA-DOA/HLA-DOB/HLA-DPA1/HLA-DPB1/HLA-DQA2/HLA-DQA1/HLA-DQB1/HLA-DRA/HLA-DRB1/HLA-DRB5/IFNGR1/IL1A/IL1B/IL2RG/IL4R/IL6/IL12RB1/IL12RB2/IL18/IL21R/IL23A/NOD2/STAT4/STAT6/TLR2/TLR5/TNF/IL18RAP/IL18R1	30
hsa05140	hsa05140	Leishmaniasis	33/1543	77/8095	1.25509055327811e-06	2.16668263934326e-05	1.59233095125034e-05	CR1/CYBA/CYBB/FCGR1A/FCGR3A/FCGR3B/FOS/HLA-DMA/HLA-DMB/HLA-DOA/HLA-DOB/HLA-DPA1/HLA-DPB1/HLA-DQA2/HLA-DQA1/HLA-DQB1/HLA-DRA/HLA-DRB1/HLA-DRB5/IFNGR1/IL1A/IL1B/ITGAM/ITGB2/NCF2/NCF4/NFKBIA/PRKCB/MAPK13/PTPN6/NCF1/TLR2/TNF/C3	33
hsa04612	hsa04612	Antigen processing and presentation	33/1543	78/8095	1.78245239737792e-06	2.92322193169979e-05	2.14832420526076e-05	IFI30/CTSB/CTSL/CTSS/HLA-A/HLA-B/HLA-C/HLA-DMA/HLA-DMB/HLA-DOA/HLA-DOB/HLA-DPA1/HLA-DPB1/HLA-DQA2/HLA-DQA1/HLA-DQB1/HLA-DRA/HLA-DRB1/HLA-DRB5/HLA-E/HLA-F/HLA-G/HSPA1A/HSPA1B/HSPA2/KLRD1/CIITA/LGMN/B2M/PSME2/TNF/CD4/CD8A/CD74	33
hsa05320	hsa05320	Autoimmune thyroid disease	25/1543	53/8095	2.98122947717788e-06	4.54989588951359e-05	3.34379383407771e-05	CTLA4/GZMB/HLA-A/HLA-B/HLA-C/HLA-DMA/HLA-DMB/HLA-DOA/HLA-DOB/HLA-DPA1/HLA-DPB1/HLA-DQA2/HLA-DQA1/HLA-DQB1/HLA-DRA/HLA-DRB1/HLA-DRB5/HLA-E/HLA-F/HLA-G/PRF1/TSHR/CD28/CD80/CD86/CD40	25
hsa05152	hsa05152	Tuberculosis	60/1543	180/8095	3.09495432318699e-06	4.54989588951359e-05	3.34379383407771e-05	TCIRG1/TLR6/CEBPB/CORO1A/PLK3/CR1/CTSD/CTSS/FCER1G/FCGR1A/FCGR2B/FCGR3A/FCGR3B/PLA2R1/ATP6V0D2/CLEC4E/CD209/HLA-DMA/HLA-DMB/HLA-DOA/HLA-DOB/HLA-DPA1/HLA-DPB1/HLA-DQA2/HLA-DQA1/HLA-DQB1/HLA-DRA/HLA-DRB1/HLA-DRB5/IFNGR1/IL1A/IL1B/IL6/IL10RA/IL18/ITGAM/ITGAX/ITGB2/LSP1/CIITA/MRC1/IL23A/MAPK10/MAPK13/BCL2/NOD2/CARD9/CLEC7A/SRC/SYK/TLR1/TLR2/TNF/C3/VDR/CAMK2B/CAMK2G/CASP10/SPHK1/CD14/CD74	60
hsa05144	hsa05144	Malaria	24/1543	50/8095	3.19047577618331e-06	4.54989588951359e-05	3.34379383407771e-05	CR1/CSF3/GYPC/HBA1/HBA2/HBB/HGF/ICAM1/IL1B/IL6/CXCL8/IL18/ITGAL/ITGB2/KLRB1/MET/PECAM1/THBS1/TLR2/TNF/VCAM1/CD36/CD40/CD81	24
hsa04658	hsa04658	Th1 and Th2 cell differentiation	36/1543	92/8095	5.51499412500588e-06	7.53715863750803e-05	5.53918269572959e-05	FOS/LAT/HLA-DMA/HLA-DMB/HLA-DOA/HLA-DOB/HLA-DPA1/HLA-DPB1/HLA-DQA2/HLA-DQA1/HLA-DQB1/HLA-DRA/HLA-DRB1/HLA-DRB5/IFNGR1/IL2RB/IL2RG/IL4R/IL12RB1/IL12RB2/JAG2/JAK3/LCK/NFATC2/NFKBIA/DLL4/MAPK10/MAPK13/STAT4/STAT5A/STAT6/ZAP70/RUNX3/CD3D/CD3E/CD247/CD4	36
hsa04662	hsa04662	B cell receptor signaling pathway	33/1543	82/8095	6.63459432219796e-06	8.70458775072372e-05	6.39714568329824e-05	LILRB2/LILRB1/LILRB5/LILRB4/LILRA1/LILRA2/PIK3AP1/FCGR2B/FOS/RASGRP3/DAPP1/BLNK/LILRA5/INPP5D/LYN/NFATC2/NFKBIA/PIK3CD/PLCG2/PRKCB/PTPN6/RAC2/SYK/BTK/VAV1/LILRA6/CARD11/IFITM1/CD19/CD22/CD72/CD79B/CD81	33
hsa04659	hsa04659	Th17 cell differentiation	40/1543	108/8095	8.31353573544053e-06	0.000104878450816327	7.70769102597523e-05	EBI3/FOS/LAT/HLA-DMA/HLA-DMB/HLA-DOA/HLA-DOB/HLA-DPA1/HLA-DPB1/HLA-DQA2/HLA-DQA1/HLA-DQB1/HLA-DRA/HLA-DRB1/HLA-DRB5/IFNGR1/IL1B/IL1R1/IL2RB/IL2RG/IL4R/IL6/IL6R/IL12RB1/JAK3/LCK/NFATC2/NFKBIA/IL21R/IL23A/MAPK10/MAPK13/RXRG/STAT5A/STAT6/TGFBR2/ZAP70/CD3D/CD3E/CD247/CD4	40
hsa04978	hsa04978	Mineral absorption	26/1543	60/8095	1.31152386735085e-05	0.000159325862404103	0.000117091214667971	SLC34A2/SLC26A9/TRPM6/FTH1/FTL/STEAP2/STEAP1/HMOX1/MT1A/MT1E/MT1F/MT1G/MT1H/MT1M/MT1X/MT2A/ATP1A2/ATP1A3/ATP1A4/ATP1B1/ATP2B3/TRPV6/SLC8A1/TF/VDR/HEPH	26
hsa04080	hsa04080	Neuroactive ligand-receptor interaction	95/1543	341/8095	3.47462129714334e-05	0.000407027066236792	0.000299130931220235	INSL5/LPAR6/CYSLTR1/GPR83/CHRNE/ADCYAP1/CORT/ADORA3/ADRA1B/ADRA1A/ADRA2A/ADRA2B/ADRA2C/ADRB1/ADRB2/DRD4/APLNR/S1PR1/EDN1/EDNRA/F2RL1/F2RL2/FPR1/FPR2/FPR3/NTSR2/GABBR1/GABRA1/GABRA3/GABRA5/GABRB2/GABRD/GABRE/GABRG1/GABRG2/NPB/UTS2B/GPR35/P2RY8/GRIN1/GRIN2A/GRIN2C/GRM3/GRM5/GZMA/HRH2/HTR1F/HTR2A/HTR4/HTR7/NPY/OXTR/P2RX1/P2RX5/P2RY2/P2RY6/PDYN/GHRL/PENK/P2RY13/AVPR1A/PRLR/PRSS3/CYSLTR2/PTAFR/PTGER2/…	95
hsa04668	hsa04668	TNF signaling pathway	39/1543	112/8095	5.46968851413327e-05	0.000618640631943349	0.000454649244913437	CEBPB/RIPK3/MAP3K8/EDN1/MLKL/VEGFD/FOS/CXCL1/CXCL2/CXCL3/BIRC3/ICAM1/IL1B/IL6/IL15/CXCL10/IRF1/JUNB/LTA/MAP3K5/NFKBIA/PIK3CD/MAPK10/MAPK13/CCL5/CCL20/CXCL5/NOD2/TNF/TNFRSF1B/TRAF1/VCAM1/VEGFC/CASP10/IL18R1/RPS6KA4/MAP3K14/SOCS3/RPS6KA5	39
hsa05414	hsa05414	Dilated cardiomyopathy	34/1543	96/8095	0.000110190730882497	0.00120475199098197	0.000885392188494451	CACNG3/CACNG2/ADCY2/ADCY5/ADCY7/ADRB1/DES/ADCY4/IGF1/ITGA1/ITGA9/ITGB4/ITGB7/MYBPC3/MYL3/ATP2A3/PLN/CACNA2D3/RYR2/SGCA/SGCD/SLC8A1/ACTC1/TNF/TNNT2/TPM2/TTN/CACNA1C/CACNA1D/CACNA1F/CACNB2/ITGA10/ITGA8/CACNA2D4	34
hsa04062	hsa04062	Chemokine signaling pathway	58/1543	192/8095	0.00011459636228193	0.00121250344607978	0.000891088861207537	RASGRP2/ADCY2/ADCY5/ADCY7/CCR1/CCR5/CCR7/PIK3R6/CX3CR1/DOCK2/ADCY4/FGR/PIK3R5/GNG3/GNGT2/CCR10/GRK5/CXCL1/CXCL2/CXCL3/HCK/CXCL8/CXCR2/CXCL10/ITK/JAK3/CCL4L2/LYN/ARRB1/ARRB2/CCL3L1/CCL3L3/CXCL9/NFKBIA/PAK1/PIK3CD/PIK3CG/PLCB2/PLCG2/PRKCB/PRKCD/CCL28/CXCL16/RAC2/CCL3/CCL4/CCL5/CCL8/CCL20/CXCL11/CXCL5/CXCL12/NCF1/SRC/STAT2/CCR2/VAV1/WAS/CXCL14	58
hsa05134	hsa05134	Legionellosis	23/1543	57/8095	0.000155083427048269	0.00158796869550804	0.00116702449060122	CR1/PYCARD/CXCL1/CXCL2/CXCL3/HSPA1A/HSPA1B/HSPA2/IL1B/IL6/CXCL8/IL18/ITGAM/ITGB2/NAIP/NFKBIA/NLRC4/TLR2/TLR5/TNF/C3/CASP1/CD14	23
hsa05410	hsa05410	Hypertrophic cardiomyopathy	32/1543	90/8095	0.000159765143145626	0.00158796869550804	0.00116702449060122	CACNG3/CACNG2/ACE/DES/EDN1/IGF1/IL6/ITGA1/ITGA9/ITGB4/ITGB7/MYBPC3/MYL3/ATP2A3/PRKAG2/CACNA2D3/RYR2/SGCA/SGCD/SLC8A1/ACTC1/TNF/TNNT2/TPM2/TTN/CACNA1C/CACNA1D/CACNA1F/CACNB2/ITGA10/ITGA8/CACNA2D4	32
hsa05133	hsa05133	Pertussis	28/1543	76/8095	0.000203168635143114	0.00195997977432181	0.00144042159281031	NLRP3/FOS/LY96/PYCARD/IRF8/IL1A/IL1B/IL6/CXCL8/IRF1/ITGAM/ITGB2/IL23A/MAPK10/MAPK13/CXCL5/SERPING1/C1QA/TNF/C1QB/C1QC/C1R/C1S/C2/C3/C4B/CASP1/CD14	28
hsa04933	hsa04933	AGE-RAGE signaling pathway in diabetic complications	34/1543	100/8095	0.000271137562805624	0.00252823358666738	0.00185804072961114	PLCD3/COL1A1/COL1A2/COL3A1/COL4A3/COL4A4/CYBB/EDN1/F3/VEGFD/FOXO1/ICAM1/IL1A/IL1B/IL6/CXCL8/NOS3/NOX4/PIM1/PIK3CD/PLCB2/PLCD1/PLCG2/PRKCB/PRKCD/MAPK10/MAPK13/BCL2/STAT5A/TGFBR2/THBD/TNF/VCAM1/VEGFC	34
hsa04620	hsa04620	Toll-like receptor signaling pathway	35/1543	104/8095	0.0002774890521952	0.00252823358666738	0.00185804072961114	TLR6/MAP3K8/CTSK/FOS/LY96/IL1B/IL6/CXCL8/CXCL10/IRF5/IRF7/CCL4L2/CCL3L1/CCL3L3/CXCL9/NFKBIA/TLR7/TLR8/PIK3CD/MAPK10/MAPK13/CCL3/CCL4/CCL5/CXCL11/SPP1/TLR1/TLR2/TLR3/TLR5/TNF/CD14/CD80/CD86/CD40/IKBKE	35
hsa04727	hsa04727	GABAergic synapse	31/1543	89/8095	0.000306843201238052	0.00272012351367787	0.00199906381460922	ADCY2/ADCY5/ADCY7/GABARAP/ADCY4/GABARAPL1/GABBR1/GABRA1/GABRA3/GABRA5/GABRB2/GABRD/GABRE/GABRG1/GABRG2/GAD2/GLS2/GLUL/GNG3/GNGT2/PLCL1/PRKCB/SLC6A12/SLC6A13/SRC/CACNA1A/CACNA1B/CACNA1C/CACNA1D/CACNA1F/SLC38A5	31
hsa04261	hsa04261	Adrenergic signaling in cardiomyocytes	46/1543	150/8095	0.000390011346375362	0.00336641372660839	0.00247403319445867	KCNE1B/KCNE1/CACNG3/CACNG2/RAPGEF3/ADCY2/ADCY5/ADCY7/PIK3R6/ADRA1B/ADRA1A/ADRB1/ADRB2/ADCY4/PIK3R5/KCNQ1/MYL3/MYL4/ATP1A2/ATP1A3/ATP1A4/ATP1B1/ATP2A3/ATP2B3/PIK3CG/PLCB2/PLN/PPP1R1A/PPP2R2C/CACNA2D3/MAPK13/BCL2/RYR2/SCN1B/SCN7A/SLC8A1/ACTC1/TNNT2/TPM2/CACNA1C/CACNA1D/CACNA1F/CACNB2/CAMK2B/CAMK2G/RPS6KA5/CACNA2D4	46
hsa04022	hsa04022	cGMP-PKG signaling pathway	50/1543	167/8095	0.000418026883317659	0.0034617347253103	0.00254408617489107	MEF2B/MRVI1/MYL9/ADCY2/ADCY5/ADCY7/CNGB1/CNGA1/ADORA3/PIK3R6/ADRA1B/ADRA1A/ADRA2A/ADRA2B/ADRA2C/ADRB1/ADRB2/EDNRA/ADCY4/PIK3R5/KCNMB4/GUCY1A1/INSR/KCNMA1/KCNMB1/BORCS8-MEF2B/MEF2C/MYLK/ATP1A2/NFATC2/ATP1A3/ATP1A4/ATP1B1/NOS3/ATP2A3/ATP2B3/PDE2A/PIK3CG/PLCB2/PLN/PRKG1/RGS2/BDKRB2/SLC8A1/TRPC6/CACNA1C/CACNA1D/CACNA1F/MYLK2/PDE5A	50
hsa04670	hsa04670	Leukocyte transendothelial migration	37/1543	114/8095	0.000423764463385029	0.0034617347253103	0.00254408617489107	MYL9/RAPGEF3/MYL12A/CLDN7/CLDN23/CTNNA2/CYBA/CYBB/CTNNA3/ICAM1/ITGAL/ITGAM/ITGB2/ITK/RHOH/CD99/MYL5/NCF2/NCF4/CLDN11/F11R/PECAM1/PIK3CD/PLCG2/PRKCB/MAPK13/MYL7/RAC2/CXCL12/SIPA1/NCF1/CLDN5/TXK/VAV1/VCAM1/CLDN10/ESAM	37
hsa04621	hsa04621	NOD-like receptor signaling pathway	54/1543	184/8095	0.000432716840663787	0.0034617347253103	0.00254408617489107	CASP12/NAMPT/IRF9/RIPK3/GABARAP/NLRP3/CARD16/GBP4/GBP5/CTSB/CYBA/CYBB/GABARAPL1/GBP1/GBP2/GBP3/PYCARD/CXCL1/CXCL2/CXCL3/BIRC3/TMEM173/IL1B/IL6/CXCL8/IL18/IRF7/MEFV/NAIP/NFKBIA/OAS1/OAS2/TRPV2/PLCB2/PRKCD/MAPK10/MAPK13/NLRC4/BCL2/CCL5/NOD2/CARD9/STAT2/TNF/TRPM2/GSDMD/CASP1/CASP4/CASP5/MAP1LC3A/CARD6/PSTPIP1/NLRP12/IKBKE	54
hsa04015	hsa04015	Rap1 signaling pathway	60/1543	210/8095	0.000464997782993741	0.00363141125766541	0.00266878426830994	RASGRP2/RAPGEF3/ADCY2/ADCY5/ADCY7/CSF1R/EFNA1/EGFR/ADCY4/FGF1/FGF7/FGF9/FGFR3/FGFR2/VEGFD/MRAS/FLT1/FLT4/FPR1/FYB1/RASGRP3/FGF20/FGF22/LAT/ANGPT2/GRIN1/GRIN2A/HGF/ID1/IGF1/INSR/ITGAL/ITGAM/ITGB2/KDR/KIT/LCP2/MET/PDGFB/PDGFRB/PGF/PIK3CD/PLCB2/APBB1IP/PRKCB/MAPK13/LPAR5/RAC2/RALGDS/RRAS/SIPA1/SRC/TEK/THBS1/VAV1/VEGFC/PDGFD/SKAP1/FGF18/F2RL3	60
hsa05418	hsa05418	Fluid shear stress and atherosclerosis	43/1543	139/8095	0.00048559972226326	0.00369483674112561	0.00271539670641131	KLF2/GSTO2/CTSL/CYBA/DUSP1/EDN1/FOS/GSTM1/GSTM2/GSTM5/HMOX1/ICAM1/IL1A/IL1B/IL1R1/KDR/SUMO4/MEF2C/MAP3K5/MGST1/MGST2/ASS1/NCF2/NOS3/PDGFB/PECAM1/PIK3CD/MAPK10/MAPK13/RAC2/TRPV4/BCL2/SDC4/BMP4/NCF1/BMPR1B/SRC/THBD/TNF/VCAM1/IL1R2/CAV2/GSTO1	43
hsa04014	hsa04014	Ras signaling pathway	65/1543	232/8095	0.000495648831126606	0.00369483674112561	0.00271539670641131	RASA4B/RASGRP2/BUB1B-PAK6/PAK6/RALBP1/PLA2G16/RASGRP4/CSF1R/EFNA1/EGFR/ETS2/FGF1/FGF7/FGF9/FGFR3/FGFR2/VEGFD/MRAS/FLT1/FLT3/FLT3LG/FLT4/RASGRP3/FGF20/FGF22/LAT/GNG3/GNGT2/KSR2/ANGPT2/GRIN1/GRIN2A/HGF/HTR7/IGF1/INSR/KDR/KIT/MET/FOXO4/NTRK1/NTRK2/PAK1/PLA1A/PDGFB/PDGFRB/PGF/PIK3CD/PLA2G2A/PLA2G5/PLCG2/PRKCB/MAPK10/RAC2/RALGDS/RASGRF1/RASGRF2/RRAS/RASAL3/TEK/VEGFC/ZAP70/PDGFD/RASAL1/PLA2G4C/FGF18	65
hsa05145	hsa05145	Toxoplasmosis	36/1543	112/8095	0.000618627202440521	0.00450910494223313	0.00331381589143577	LAMC3/CCR5/PIK3R6/LAMB4/PIK3R5/LY96/ALOX5/HLA-DMA/HLA-DMB/HLA-DOA/HLA-DOB/HLA-DPA1/HLA-DPB1/HLA-DQA2/HLA-DQA1/HLA-DQB1/HLA-DRA/HLA-DRB1/HLA-DRB5/BIRC3/HSPA1A/HSPA1B/HSPA2/IFNGR1/IL10RA/LAMB3/CIITA/NFKBIA/PIK3CG/MAPK10/MAPK13/BCL2/TLR2/TNF/BIRC7/SOCS1/CD40	36
hsa05412	hsa05412	Arrhythmogenic right ventricular cardiomyopathy	27/1543	77/8095	0.000651565375075946	0.00464594441358501	0.00341438148495176	CACNG3/CACNG2/CTNNA2/DES/DSC2/DSP/GJA1/CTNNA3/ITGA1/ITGA9/ITGB4/ITGB7/JUP/ATP2A3/PKP2/CACNA2D3/RYR2/SGCA/SGCD/SLC8A1/CACNA1C/CACNA1D/CACNA1F/CACNB2/ITGA10/ITGA8/CACNA2D4	27
hsa04630	hsa04630	JAK-STAT signaling pathway	48/1543	162/8095	0.000698584702400743	0.0048752294124988	0.00358288682754244	IRF9/CISH/CSF2RA/CSF2RB/CSF3/CSF3R/CTF1/IFNLR1/EGFR/GFAP/AOX1/IFNGR1/IL2RB/IL2RG/IL3RA/IL4R/IL6/IL6R/IL7R/IL10RA/IL11RA/IL12RB1/IL12RB2/IL13RA1/IL15/IL15RA/JAK3/OSM/IL21R/PDGFB/IL23A/PDGFRB/PIM1/PIK3CD/IL17D/IL20RA/PRLR/PTPN6/BCL2/STAT2/STAT4/STAT5A/STAT6/THPO/TSLP/SOCS1/CCND3/SOCS3	48
hsa05310	hsa05310	Asthma	14/1543	31/8095	0.000798954216849362	0.00545952048180397	0.00401229201005491	FCER1G/HLA-DMA/HLA-DMB/HLA-DOA/HLA-DOB/HLA-DPA1/HLA-DPB1/HLA-DQA2/HLA-DQA1/HLA-DQB1/HLA-DRA/HLA-DRB1/HLA-DRB5/TNF/CD40	14
hsa04911	hsa04911	Insulin secretion	29/1543	86/8095	0.000865768341866583	0.00569469141876508	0.00418512302598589	ADCY2/ADCY5/ADCY7/ADCYAP1/ADCY4/KCNMB4/PCLO/KCNJ11/KCNMA1/KCNMB1/KCNN1/KCNN3/ATP1A2/ATP1A3/ATP1A4/ATP1B1/PLCB2/PRKCB/RYR2/SNAP25/ABCC8/VAMP2/CACNA1C/CACNA1D/CACNA1F/CAMK2B/CAMK2G/CCK/RIMS2	29
hsa05340	hsa05340	Primary immunodeficiency	16/1543	38/8095	0.000885162352359832	0.00569469141876508	0.00418512302598589	BLNK/AIRE/IL2RG/IL7R/JAK3/LCK/CIITA/PTPRC/BTK/ZAP70/CD3D/CD3E/CD4/CD8A/CD19/CD40	16
hsa04750	hsa04750	Inflammatory mediator regulation of TRP channels	32/1543	98/8095	0.000899712916745562	0.00569469141876508	0.00418512302598589	ADCY2/ADCY5/ADCY7/CYP2J2/TRPV3/ADCY4/F2RL1/HTR2A/IGF1/IL1B/IL1R1/ASIC2/NTRK1/P2RY2/TRPV2/PIK3CD/PLCB2/PLCG2/PRKCB/PRKCD/PRKCH/MAPK10/MAPK13/PTGER2/PTGER4/TRPV4/BDKRB2/SRC/TRPV1/CAMK2B/CAMK2G/PLA2G4C	32
hsa05146	hsa05146	Amoebiasis	33/1543	102/8095	0.000902816932243244	0.00569469141876508	0.00418512302598589	LAMC3/COL1A1/COL1A2/COL3A1/COL4A3/COL4A4/LAMB4/GNA15/GNAL/CXCL1/CXCL2/CXCL3/HSPB1/IL1B/IL1R1/IL6/CXCL8/ITGAM/ITGB2/LAMB3/PRDX1/SERPINB6/SERPINB9/PIK3CD/PLCB2/PRKCB/TLR2/TNF/C8G/IL1R2/CD1D/CD14/GNA14	33
hsa04260	hsa04260	Cardiac muscle contraction	29/1543	87/8095	0.00106666341844957	0.00660123775946151	0.0048513589438918	TRDN/CACNG3/CACNG2/COX5B/COX7A1/HRC/MT-CO1/MT-CO3/MYL3/MYL4/ATP1A2/ATP1A3/ATP1A4/ATP1B1/ATP2A3/CACNA2D3/RYR2/SLC8A1/ACTC1/TNNT2/TPM2/UQCRB/CACNA1C/CACNA1D/CACNA1F/CACNB2/CASQ2/COX4I2/CACNA2D4	29
hsa04611	hsa04611	Platelet activation	38/1543	124/8095	0.00122558840002233	0.0073762166185424	0.00542090374084149	RASGRP2/MYL12A/ADCY2/ADCY5/ADCY7/COL1A1/COL1A2/COL3A1/PIK3R6/ADCY4/FCER1G/PIK3R5/GUCY1A1/LCP2/LYN/MYLK/NOS3/P2RX1/GP6/PIK3CD/PIK3CG/PLCB2/PLCG2/APBB1IP/PRKG1/MAPK13/PTGIR/P2RY12/SRC/SYK/TBXAS1/BTK/VWF/FERMT3/MYLK2/PLA2G4C/VAMP8/F2RL3	38
hsa03320	hsa03320	PPAR signaling pathway	26/1543	76/8095	0.00123686559152388	0.0073762166185424	0.00542090374084149	AL845331.2/NR1H3/SORBS1/ME3/PLIN2/CPT1A/CYP27A1/FABP4/FABP5/FABP6/ACSL1/ACSL6/SLC27A6/ACADL/ME1/PLIN5/OLR1/PCK2/ACSL5/PLIN1/PLTP/PPARG/RXRG/PLIN4/ACSBG2/CD36	26
hsa04510	hsa04510	Focal adhesion	56/1543	201/8095	0.00136222566060076	0.00797875029780443	0.00586371571950326	LAMC3/MYL9/MYL12A/BUB1B-PAK6/PAK6/COL1A1/COL1A2/COL4A3/COL4A4/COL6A3/COL9A2/EGFR/VEGFD/LAMB4/FLNC/FLT1/FLT4/HGF/BIRC3/IBSP/IGF1/ITGA1/ITGA9/ITGB4/ITGB7/KDR/LAMB3/MET/MYL5/MYLK/PAK1/PDGFB/PDGFRB/PGF/PIK3CD/PRKCB/MAPK10/RELN/MYL7/RAC2/RASGRF1/BCL2/PARVG/SPP1/SRC/THBS1/TNXB/VAV1/VEGFC/VTN/VWF/PDGFD/ITGA10/ITGA8/MYLK2/CAV2/CCND3	56
hsa05169	hsa05169	Epstein-Barr virus infection	56/1543	202/8095	0.00154349445572984	0.00888186283297171	0.00652742807686303	IRF9/GADD45G/DDX58/BLNK/HLA-A/HLA-B/HLA-C/HLA-DMA/HLA-DMB/HLA-DOA/HLA-DOB/HLA-DPA1/HLA-DPB1/HLA-DQA2/HLA-DQA1/HLA-DQB1/HLA-DRA/HLA-DRB1/HLA-DRB5/HLA-E/HLA-F/HLA-G/ICAM1/IL6/CXCL10/IRF7/ITGAL/JAK3/LYN/GADD45B/NFKBIA/OAS1/OAS2/PIK3CD/PLCG2/MAPK10/MAPK13/B2M/BCL2/STAT2/SYK/BTK/TLR2/TNF/RUNX3/CCND3/MAP3K14/CD3D/CD3E/CD247/CD19/ENTPD1/CIR1/ENTPD3/CD40/ISG15/IKBKE	56
hsa04650	hsa04650	Natural killer cell mediated cytotoxicity	39/1543	131/8095	0.00193236901213009	0.0109278799306667	0.00803107992337187	HCST/RAET1E/FCER1G/FCGR3A/FCGR3B/LAT/GZMB/HLA-A/HLA-B/HLA-C/HLA-E/HLA-G/ICAM1/ICAM2/IFNGR1/ITGAL/ITGB2/KLRD1/LCK/LCP2/MICB/NFATC2/PAK1/CD244/PIK3CD/PLCG2/PRF1/PRKCB/PTPN6/RAC2/SYK/TNF/TYROBP/VAV1/ZAP70/TNFSF10/TNFRSF10A/CD247/CD48	39
hsa05143	hsa05143	African trypanosomiasis	15/1543	37/8095	0.00201406667995577	0.0111968452716185	0.00822874700642056	F2RL1/HBA1/HBA2/HBB/HPR/ICAM1/IL1B/IL6/IL18/IDO1/PLCB2/PRKCB/TNF/VCAM1/APOL1	15
hsa04974	hsa04974	Protein digestion and absorption	32/1543	103/8095	0.00225708881156382	0.0123387521698822	0.00906795329558096	KCNE3/SLC7A9/SLC16A10/COL1A1/COL1A2/COL3A1/COL4A3/COL4A4/COL6A3/COL8A1/COL8A2/COL9A2/COL13A1/COL16A1/COL17A1/SLC7A8/COL24A1/COL28A1/KCNQ1/MME/ATP1A2/ATP1A3/ATP1A4/ATP1B1/COL5A3/PRSS3/SLC8A1/COL14A1/XPNPEP2/COL18A1/COL21A1/SLC7A7	32
hsa04151	hsa04151	PI3K-Akt signaling pathway	89/1543	354/8095	0.00236457958861285	0.0127144607387707	0.00934406774447529	SGK3/SGK2/LPAR6/LAMC3/PIK3AP1/COL1A1/COL1A2/COL4A3/COL4A4/COL6A3/COL9A2/CSF1R/CSF3/CSF3R/PIK3R6/EFNA1/EGFR/ERBB4/EREG/FGF1/FGF7/FGF9/FGFR3/FGFR2/VEGFD/LAMB4/FLT1/FLT3/FLT3LG/FLT4/PIK3R5/FGF20/FGF22/GNG3/GNGT2/ANGPT2/HGF/NR4A1/IBSP/IGF1/IL2RB/IL2RG/IL3RA/IL4R/IL6/IL6R/IL7R/INSR/ITGA1/ITGA9/ITGB4/ITGB7/JAK3/AREG/KDR/KIT/LAMB3/MET/NOS3/NTRK1/NTRK2/OSM/PCK2/PDGFB/PDGFRB/PGF/PIK3CD/PIK3CG/PPP2R2C/PRLR…	89
hsa04625	hsa04625	C-type lectin receptor signaling pathway	32/1543	104/8095	0.00267761722760139	0.0141654588815041	0.0104104303076522	IRF9/NLRP3/PLK3/FCER1G/MRAS/CLEC4E/PYCARD/CD209/IL1B/IL6/IRF1/LSP1/NFATC2/NFKBIA/PAK1/IL23A/PIK3CD/IL17D/PLCG2/PRKCD/MAPK10/MAPK13/RRAS/CARD9/CLEC7A/SRC/STAT2/SYK/TNF/CASP1/MAP3K14/IKBKE	32
hsa05164	hsa05164	Influenza A	48/1543	172/8095	0.00279476478960987	0.014550521444318	0.0106934191615816	IRF9/NLRP3/DDX58/PYCARD/HLA-DMA/HLA-DMB/HLA-DOA/HLA-DOB/HLA-DPA1/HLA-DPB1/HLA-DQA2/HLA-DQA1/HLA-DQB1/HLA-DRA/HLA-DRB1/HLA-DRB5/ICAM1/IFNGR1/IL1A/IL1B/IL6/CXCL8/IL18/CXCL10/IRF7/CIITA/MX1/MX2/NFKBIA/OAS1/OAS2/TLR7/PIK3CD/PRKCB/NXF5/NXF3/PRSS3/CCL5/IFIH1/STAT2/TLR3/TNF/CASP1/TNFSF10/TNFRSF10A/CCND3/SOCS3/RSAD2/IKBKE	48
hsa04970	hsa04970	Salivary secretion	29/1543	93/8095	0.00333768778422351	0.0171056498941455	0.0125712253714997	ADCY2/ADCY5/ADCY7/ADRA1B/CST3/ADRA1A/ADRB1/ADRB2/DMBT1/ADCY4/AMY2B/GUCY1A1/AQP5/KCNMA1/LPO/LYZ/ATP1A2/ATP1A3/ATP1A4/ATP1B1/NOS1/ATP2B3/PLCB2/TRPV6/PRKCB/PRKG1/BST1/VAMP2/CD38	29
hsa05417	hsa05417	Lipid and atherosclerosis	57/1543	215/8095	0.00417453348567356	0.0210653382046297	0.0154812658820931	TLR6/NLRP3/CYBA/CYBB/CYP2C8/CYP2J2/FOS/LY96/PYCARD/CXCL1/CXCL2/CXCL3/HSPA1A/HSPA1B/HSPA2/ICAM1/IL1B/IL6/CXCL8/IL18/IRF7/LYN/CCL3L1/CCL3L3/MAP3K5/NCF2/NCF4/NFATC2/NFKBIA/NOS3/OLR1/PIK3CD/PLCB2/POU2F2/PPARG/MAPK10/MAPK13/BCL2/RXRG/CCL3/CCL5/NCF1/SOD2/SRC/TLR2/TNF/VAV1/VCAM1/CAMK2B/CAMK2G/CASP1/TNFSF10/TNFRSF10A/CD14/CD36/CD40/ABCG1/IKBKE	57
hsa00512	hsa00512	Mucin type O-glycan biosynthesis	14/1543	36/8095	0.00442600640520499	0.0219959106198066	0.0161651589599991	ST6GALNAC2/GALNT6/GALNT15/ST6GALNAC3/GALNT3/GCNT1/GALNT18/GALNTL6/GALNT9/GCNT4/ST6GALNAC1/GALNT16/GALNT17/GALNT14	14
hsa05033	hsa05033	Nicotine addiction	15/1543	40/8095	0.00488907811190431	0.0239345913538002	0.0175899275353667	GABRA1/GABRA3/GABRA5/GABRB2/GABRD/GABRE/GABRG1/GABRG2/GRIN1/GRIN2A/GRIN2C/SLC17A7/CACNA1A/CACNA1B/CHRNA6	15
hsa04512	hsa04512	ECM-receptor interaction	27/1543	88/8095	0.00578515625767334	0.027904871360542	0.0205077520589349	LAMC3/COL1A1/COL1A2/COL4A3/COL4A4/COL6A3/COL9A2/LAMB4/SV2C/IBSP/ITGA1/ITGA9/ITGB4/ITGB7/LAMB3/GP6/RELN/SDC4/SPP1/THBS1/TNXB/VTN/VWF/ITGA10/ITGA8/CD36/SV2B	27
hsa04960	hsa04960	Aldosterone-regulated sodium reabsorption	14/1543	37/8095	0.00589414362926969	0.0280185378318907	0.0205912874310108	SFN/HSD11B2/IGF1/INSR/KCNJ1/NR3C2/ATP1A2/ATP1A3/ATP1A4/ATP1B1/PIK3CD/PRKCB/SGK1/SLC9A3R2	14
hsa05171	hsa05171	Coronavirus disease - COVID-19	60/1543	232/8095	0.00602220423389597	0.0282183284102554	0.0207381168355215	IRF9/NLRP3/CSF3/CYBB/ACE/CFD/EGFR/F13A1/FOS/DDX58/TMEM173/IL1B/IL6/IL6R/CXCL8/CXCL10/MX1/MX2/NFKBIA/OAS1/OAS2/TLR7/TLR8/PIK3CD/PLCG2/PRKCB/MAPK10/MAPK13/RPL21/RPL28/RPL31/RPL34/RPLP1/RPS10/RPS12/RPS28/RPS29/CFB/IFIH1/STAT2/SYK/TLR2/TLR3/C1QA/TNF/C1QB/C1QC/C1R/C1S/C2/C3/C3AR1/C4B/C5AR1/C7/C8G/VWF/CASP1/ISG15/IKBKE	60
hsa05142	hsa05142	Chagas disease	30/1543	102/8095	0.00734511245271969	0.0338188574441039	0.0248540383655321	TLR6/ACE/FOS/GNA15/GNAL/IFNGR1/IL1B/IL6/CXCL8/CCL3L1/CCL3L3/NFKBIA/PIK3CD/PLCB2/PPP2R2C/MAPK10/MAPK13/BDKRB2/CCL3/CCL5/TGFBR2/TLR2/C1QA/TNF/C1QB/C1QC/C3/CD3D/CD3E/CD247/GNA14	30
hsa00590	hsa00590	Arachidonic acid metabolism	20/1543	61/8095	0.0074236516340716	0.0338188574441039	0.0248540383655321	PLA2G16/PLB1/CYP2C8/CYP2E1/CYP2J2/EPHX2/ALOX5/ALOX15B/GGT5/HPGDS/GPX1/GPX3/CYP4F3/LTC4S/PLA2G2A/PLA2G5/PTGDS/TBXAS1/PLA2G4C/AKR1C3	20
hsa04350	hsa04350	TGF-beta signaling pathway	28/1543	94/8095	0.0078103792773183	0.0350932109994576	0.0257905818962638	NBL1/CDKN2B/LEFTY1/ACVR1C/DCN/FMOD/GREM1/AC243948.1/ID1/ID3/INHBA/SMAD6/SMAD7/SMAD9/NODAL/RGMA/HAMP/GREM2/BMP2/BMP4/BMP6/BMPR1B/LEFTY2/TGFBR2/THBS1/TNF/THSD4/GDF5/CHRD	28
hsa05032	hsa05032	Morphine addiction	27/1543	91/8095	0.00940099685841923	0.0416692833724528	0.0306234463809104	ADCY2/ADCY5/ADCY7/ADCY4/GABBR1/GABRA1/GABRA3/GABRA5/GABRB2/GABRD/GABRE/GABRG1/GABRG2/GNG3/GNGT2/GRK5/KCNJ3/ARRB1/ARRB2/PDE11A/PDE2A/AC008397.2/PDE4C/PDE1B/PRKCB/CACNA1A/CACNA1B/AC022414.1/PDE8B	27
hsa04660	hsa04660	T cell receptor signaling pathway	30/1543	104/8095	0.00985127096637645	0.0427437041492918	0.0314130560018865	BUB1B-PAK6/PAK6/MAP3K8/CTLA4/FOS/LAT/ITK/LCK/LCP2/NFATC2/NFKBIA/PAK1/PDCD1/PIK3CD/MAPK10/MAPK13/PTPN6/PTPRC/TEC/TNF/VAV1/ZAP70/CARD11/MAP3K14/CD3D/CD3E/CD247/CD4/CD8A/CD28/GRAP2	30
hsa04024	hsa04024	cAMP signaling pathway	56/1543	219/8095	0.00990402901020177	0.0427437041492918	0.0314130560018865	MYL9/RAPGEF3/ADCY2/ADCY5/ADCY7/ADCYAP1/CNGB1/CNGA1/CNGA4/ADRB1/ADRB2/EDN1/EDNRA/ADCY4/FOS/GABBR1/HCAR1/GRIN1/GRIN2A/GRIN2C/HTR1F/HTR4/ATP1A2/ATP1A3/NFKBIA/ATP1A4/ATP1B1/NPY/ATP2A3/ATP2B3/OXTR/PAK1/AC008397.2/PDE4C/GHRL/PIK3CD/FXYD1/PLN/MAPK10/PTGER2/RAC2/RRAS/RYR2/HHIP/SST/SSTR1/SSTR2/TSHR/VAV1/VIP/VIPR2/CACNA1C/CACNA1D/CACNA1F/CAMK2B/CAMK2G/PPP1R1B	56
hsa00330	hsa00330	Arginine and proline metabolism	17/1543	51/8095	0.0109220630022149	0.0465251514899543	0.0341921042721423	AC007325.2/HOGA1/AZIN2/CKMT2/ALDH2/P4HA3/MAOA/MAOB/NOS1/NOS3/SMOX/PRODH/CARNS1/SAT1/AGMAT/CNDP1/ALDH4A1	17

## Sheet: 20% vs Tumor Up
KEGG PATHWAYS UPREGULATED IN 20% CULTURES VS TUMOR TISSSUE
	ID	Description	GeneRatio	BgRatio	pvalue	p.adjust	qvalue	geneID	Count
hsa04110	hsa04110	Cell cycle	51/549	126/8095	1.47454877094062e-27	4.26144594801838e-25	3.88039150247531e-25	CDK2/CDK6/CDKN2C/STAG2/DBF4/CHEK1/E2F1/E2F2/E2F3/EP300/ORC6/GSK3B/HDAC2/MAD2L1/MCM2/MCM3/MCM4/MCM5/MCM6/MCM7/ORC1/PCNA/PLK1/ATR/PRKDC/RBL1/ANAPC1/SKP2/BUB1/BUB1B/TFDP1/TP53/TTK/WEE1/SMC1A/CDC7/CDC45/CCNA2/CCNB1/CCNE1/PKMYT1/CCNB2/CCNE2/PTTG1/ESPL1/CDK1/CDC6/CDC20/CDC25A/CDC25B/CDC25C	51
hsa03030	hsa03030	DNA replication	20/549	36/8095	7.97013170898843e-15	1.15168403194883e-12	1.04870154065637e-12	DNA2/FEN1/POLA2/LIG1/MCM2/MCM3/MCM4/MCM5/MCM6/MCM7/PCNA/POLA1/POLD1/POLE/POLE2/PRIM1/PRIM2/RFC3/RFC4/RFC5	20
hsa03460	hsa03460	Fanconi anemia pathway	18/549	54/8095	6.80460485964897e-09	6.55510268146184e-07	5.96895163127102e-07	RMI2/EME1/FANCA/FANCC/FANCD2/FANCB/UBE2T/ATR/FANCI/FANCM/AC012476.1/RAD51/REV3L/BRCA1/BRCA2/USP1/PALB2/RMI1/BRIP1	18
hsa03440	hsa03440	Homologous recombination	14/549	41/8095	2.35721039159335e-07	1.7030845079262e-05	1.55079631025878e-05	TOPBP1/EME1/FSBP/RAD54B/POLD1/BARD1/AC012476.1/RAD51/RBBP8/BRCA1/BRCA2/XRCC2/XRCC3/PALB2/BRIP1/RAD54L	14
hsa05222	hsa05222	Small cell lung cancer	21/549	92/8095	5.93890831187276e-07	3.43268900426245e-05	3.12574121677513e-05	CDK2/CDK6/CKS1B/CKS2/E2F1/E2F2/E2F3/LAMA1/APAF1/ITGB1/LAMA4/LAMA5/LAMB1/LAMC1/SKP2/TP53/CASP3/PIK3R3/CCNE1/CCNE2/TRAF4	21
hsa04115	hsa04115	p53 signaling pathway	18/549	73/8095	1.14404481873791e-06	5.51048254358762e-05	5.01774043306103e-05	CDK2/CDK6/CHEK1/SESN3/APAF1/GTSE1/ATR/RRM2/TP53/TP73/CASP3/PPM1D/TNFRSF10B/CCNB1/CCNE1/CCNB2/CCNE2/CDK1	18
hsa00100	hsa00100	Steroid biosynthesis	9/549	20/8095	2.42904511114792e-06	9.70104989007406e-05	8.83359123117288e-05	CYP27B1/CYP51A1/DHCR7/DHCR24/FDFT1/AC270285.2/LBR/MSMO1/SC5D/SQLE	9
hsa03013	hsa03013	Nucleocytoplasmic transport	22/549	109/8095	2.94619290829547e-06	9.70104989007406e-05	8.83359123117288e-05	IPO7/NUP50/NUP35/CSE1L/NUP205/NUP210/NUP160/NUP188/AHCTF1/KPNA2/TNPO1/NCBP1/NUP88/NUP98/NDC1/NUP107/XPO5/RANBP2/XPO4/XPO1/NUP155/NUP153	22
hsa05168	hsa05168	Herpes simplex virus 1 infection	61/549	497/8095	3.02108820106113e-06	9.70104989007406e-05	8.83359123117288e-05	ZNF730/ZNF737/ZNF891/ZNF460/ZNF816/ZNF480/ZNF519/ZNF468/ZNF320/ZNF567/ZNF100/ZNF675/ZFP30/ZNF620/ZNF473/ZNF658/ZIK1/ZNF780A/HCFC1/ZNF354C/APAF1/ZNF850/ZNF81/ZNF530/IL12A/ZNF699/ZNF829/ZNF749/ZNF805/ZNF772/ZNF107/ZNF253/ZNF398/SRSF1/ZFP69B/ZNF649/SRPK1/TP53/ZNF736/ZNF878/ZNF726/ZNF12/ZNF45/ZNF221/ZNF85/ZNF90/ZNF141/ZNF180/ZNF669/ZNF614/ZNF93/CASP3/ZNF484/ZNF347/PIK3R3/ZNF551/ZNF616/ZNF486/ZNF300/Z…	61
hsa03430	hsa03430	Mismatch repair	9/549	23/8095	9.82569882123674e-06	0.000283962695933742	0.000258571021611493	MSH6/LIG1/MSH2/PCNA/POLD1/RFC3/RFC4/RFC5/EXO1	9
hsa04218	hsa04218	Cellular senescence	25/549	156/8095	4.44354992206756e-05	0.00116744175225229	0.00106305022059032	CDK2/CDK6/CHEK1/LIN54/E2F1/E2F2/E2F3/FOXM1/LIN9/ITPR2/MYBL2/NRAS/ATR/MAP2K6/RBL1/TP53/PIK3R3/CCNA2/CCNB1/CCNE1/CCNB2/CCNE2/CALML4/CDK1/CDC25A	25
hsa04114	hsa04114	Oocyte meiosis	22/549	131/8095	6.1546382840539e-05	0.00138352479811738	0.00125981132591275	CDK2/SGO1/FBXO5/FBXO43/ITPR2/MAD2L1/PLK1/ANAPC1/AURKA/BUB1/SMC1A/CCNB1/CCNE1/PKMYT1/CCNB2/CCNE2/CALML4/PTTG1/ESPL1/CDK1/CDC20/CDC25C	22
hsa00310	hsa00310	Lysine degradation	14/549	63/8095	6.22346795000899e-05	0.00138352479811738	0.00125981132591275	AASS/EZH2/ALDH1B1/COLGALT2/ACAT2/KMT2A/PLOD2/KMT2C/NSD1/SUV39H1/NSD2/SUV39H2/KMT2D/DOT1L	14
hsa04914	hsa04914	Progesterone-mediated oocyte maturation	17/549	102/8095	0.00045397051953924	0.00937124858191716	0.00853328044246691	CDK2/KIF22/MAD2L1/PDE3B/PLK1/ANAPC1/AURKA/BUB1/PIK3R3/CCNA2/CCNB1/PKMYT1/CCNB2/CDK1/CDC25A/CDC25B/CDC25C	17
hsa05165	hsa05165	Human papillomavirus infection	38/549	331/8095	0.000893141683156324	0.0172078630954785	0.0156691523360759	CDK2/CDK6/COL2A1/JAG1/E2F1/EP300/UBR4/ATP6V0A2/FZD2/LAMA1/GSK3B/HDAC2/TNC/ITGB1/LAMA4/LAMA5/LAMB1/LAMC1/NOTCH1/NOTCH2/NOTCH3/NRAS/ATR/RBL1/TERT/TP53/TUBG1/FZD5/FZD3/CASP3/MAML2/PARD6G/PIK3R3/CCNA2/CCNE1/CCNE2/CREB5/MAML1	38
hsa05166	hsa05166	Human T-cell leukemia virus 1 infection	28/549	222/8095	0.00101622870479143	0.0183556309802951	0.0167142879077537	CDK2/CDKN2C/CHEK1/E2F1/E2F2/E2F3/EP300/FDPS/MAD2L1/MAP3K1/NRAS/ATR/ANAPC1/TCF3/BUB1B/TERT/TP53/XPO1/TRRAP/PIK3R3/CCNA2/CCNE1/CCNB2/CCNE2/PTTG1/CREB5/ESPL1/CDC20	28
hsa03410	hsa03410	Base excision repair	8/549	33/8095	0.00129764104999994	0.0220598978499991	0.0200873227554171	FEN1/LIG1/LIG3/PCNA/POLD1/POLE/POLE2/NEIL3	8
hsa04512	hsa04512	ECM-receptor interaction	14/549	88/8095	0.00223175864790891	0.0358321249580931	0.032628050408025	COL2A1/FREM1/DAG1/LAMA1/HMMR/TNC/FREM2/ITGB1/AGRN/LAMA4/LAMA5/LAMB1/LAMC1/SDC1	14

## Sheet:  5% vs Tumor Up
KEGG PATHWAYS UPREGULATED IN 5% CULTURES VS TUMOR TISSSUE
	ID	Description	GeneRatio	BgRatio	pvalue	p.adjust	qvalue	geneID	Count
hsa04110	hsa04110	Cell cycle	45/498	126/8095	1.59647783194827e-23	4.66171526928895e-21	4.26847757173538e-21	CDK2/CDK6/DBF4/CHEK1/E2F1/E2F2/EP300/ORC6/ABL1/GSK3B/HDAC2/MAD2L1/MCM2/MCM3/MCM4/MCM5/MCM6/MCM7/ORC1/PCNA/PLK1/PRKDC/RBL1/ANAPC1/SKP2/BUB1/BUB1B/TTK/WEE1/SMC1A/CDC7/CDC45/CCNA2/CCNB1/PKMYT1/CCNB2/CCNE2/PTTG1/ESPL1/CDK1/CDC6/CDC20/CDC25A/CDC25B/CDC25C	45
hsa03030	hsa03030	DNA replication	19/498	36/8095	2.26845204562699e-14	3.31193998661541e-12	3.03256220836451e-12	DNA2/FEN1/POLA2/LIG1/MCM2/MCM3/MCM4/MCM5/MCM6/MCM7/PCNA/POLA1/POLD1/POLE/POLE2/PRIM1/RFC3/RFC4/RFC5	19
hsa03460	hsa03460	Fanconi anemia pathway	18/498	54/8095	1.43504236902527e-09	1.39677457251793e-07	1.27895004116638e-07	RMI2/EME1/FANCA/FANCC/FANCD2/FANCB/UBE2T/POLH/FANCI/FANCM/AC012476.1/RAD51/REV3L/BRCA1/BRCA2/USP1/PALB2/RMI1/BRIP1	18
hsa03430	hsa03430	Mismatch repair	9/498	23/8095	4.41203022446736e-06	0.000322078206386117	0.000294909388688082	MSH6/LIG1/MSH2/PCNA/POLD1/RFC3/RFC4/RFC5/EXO1	9
hsa00100	hsa00100	Steroid biosynthesis	8/498	20/8095	1.26420741918323e-05	0.000738297132803009	0.000676018283100087	CYP27B1/CYP51A1/DHCR7/DHCR24/FDFT1/AC270285.2/LBR/MSMO1/SQLE	8
hsa03440	hsa03440	Homologous recombination	11/498	41/8095	2.49409059017015e-05	0.00121379075388281	0.00111140177176003	TOPBP1/EME1/FSBP/RAD54B/POLD1/AC012476.1/RAD51/BRCA1/BRCA2/XRCC2/PALB2/BRIP1/RAD54L	11
hsa05222	hsa05222	Small cell lung cancer	17/498	92/8095	3.72872561254915e-05	0.0015554112555205	0.00142420497080825	CDK2/CDK6/CKS1B/CKS2/E2F1/E2F2/LAMA1/APAF1/LAMA4/LAMA5/LAMB1/LAMC1/SKP2/TRAF6/PIK3R3/CCNE2/TRAF4	17
hsa04114	hsa04114	Oocyte meiosis	20/498	131/8095	0.000134558236327679	0.00491137562596027	0.00449707789831979	CDK2/SGO1/FBXO5/FBXO43/ITPR2/MAD2L1/PLK1/ANAPC1/AURKA/BUB1/SMC1A/CCNB1/PKMYT1/CCNB2/CCNE2/PTTG1/ESPL1/CDK1/CDC20/CDC25C	20
hsa04360	hsa04360	Axon guidance	24/498	182/8095	0.000306969479846399	0.00995945423501649	0.00911932723754214	SEMA3A/DCC/EFNA2/EPHA2/EPHB3/EPHB4/ABL1/GSK3B/NRAS/NTN3/PLXNA1/SSH1/SEMA5B/DPYSL5/PTCH1/ROBO1/ROBO2/BMP7/FZD3/SEMA6D/PARD6G/PIK3R3/SEMA5A/ROCK2	24
hsa00310	hsa00310	Lysine degradation	12/498	63/8095	0.00038414056290551	0.0112169044368409	0.0102707055766315	AASS/EZH2/ACAT2/KMT2A/PLOD1/PLOD2/KMT2C/NSD1/NSD2/SUV39H2/KMT2D/DOT1L	12
hsa04115	hsa04115	p53 signaling pathway	13/498	73/8095	0.000441887207966816	0.0117300967933009	0.010740607734313	CDK2/CDK6/CHEK1/APAF1/GTSE1/RRM2/TP73/PPM1D/TNFRSF10B/CCNB1/CCNB2/CCNE2/CDK1	13
hsa05224	hsa05224	Breast cancer	20/498	147/8095	0.000639990347975293	0.0153739618269602	0.0140770955445129	CDK6/CSNK1A1/JAG1/E2F1/E2F2/FGFR1/FZD2/GSK3B/LRP6/LRP5/NOTCH1/NOTCH3/NRAS/SHC3/BRCA1/BRCA2/WNT7A/FZD5/FZD3/PIK3R3	20
hsa03410	hsa03410	Base excision repair	8/498	33/8095	0.00068445720462494	0.0153739618269602	0.0140770955445129	FEN1/LIG1/LIG3/PCNA/POLD1/POLE/POLE2/NEIL3	8
hsa04512	hsa04512	ECM-receptor interaction	14/498	88/8095	0.00088024473578607	0.018359390203538	0.0168106889390723	COL2A1/COL9A3/FREM1/DAG1/LAMA1/HMMR/TNC/FREM2/AGRN/LAMA4/LAMA5/LAMB1/LAMC1/SDC1	14
hsa05165	hsa05165	Human papillomavirus infection	35/498	331/8095	0.00109723515663724	0.021359511049205	0.0195577354235691	CDK2/CDK6/COL2A1/COL9A3/CSNK1A1/JAG1/E2F1/EP300/UBR4/FZD2/LAMA1/GSK3B/HDAC2/TNC/LAMA4/LAMA5/LAMB1/LAMC1/NOTCH1/NOTCH3/NRAS/RBL1/TERT/TUBG1/VEGFA/WNT7A/FZD5/FZD3/MAML2/PARD6G/PIK3R3/CCNA2/CCNE2/CREB5/MAML1	35
hsa04914	hsa04914	Progesterone-mediated oocyte maturation	15/498	102/8095	0.00134367183921914	0.0245220110657493	0.0224534636290566	CDK2/MAD2L1/PLK1/ANAPC1/AURKA/BUB1/PIK3R3/CCNA2/CCNB1/PKMYT1/CCNB2/CDK1/CDC25A/CDC25B/CDC25C	15
hsa05215	hsa05215	Prostate cancer	14/498	97/8095	0.00230339647515075	0.0395642218084718	0.0362267928599561	CDK2/E2F1/E2F2/EP300/ETV5/FGFR1/GSK3B/NRAS/PDGFRA/PLAT/PDGFC/PIK3R3/CCNE2/CREB5	14
hsa05168	hsa05168	Herpes simplex virus 1 infection	46/498	497/8095	0.0031832074662958	0.0493722328670298	0.0452074518681527	ZNF730/ZNF737/ZNF891/ZNF460/ZNF519/ZNF468/ZNF320/ZNF675/ZNF620/ZNF473/ZIK1/ZNF780A/HCFC1/ZNF354C/APAF1/ZNF850/ZNF81/ZNF530/IL12A/ZNF699/ZNF829/ZNF808/ZNF749/ZNF805/ZNF772/ZNF107/ZNF253/NECTIN1/ZFP69B/TRAF6/ZNF736/ZNF878/ZNF726/ZNF45/ZNF221/ZNF85/ZNF90/ZNF141/ZNF614/ZNF93/ZNF484/PIK3R3/ZNF551/ZNF616/ZNF486/ZNF300/EIF2AK3	46
hsa04218	hsa04218	Cellular senescence	19/498	156/8095	0.00321257679614235	0.0493722328670298	0.0452074518681527	CDK2/CDK6/CHEK1/LIN54/E2F1/E2F2/FOXM1/LIN9/ITPR2/MYBL2/NRAS/RBL1/PIK3R3/CCNA2/CCNB1/CCNB2/CCNE2/CDK1/CDC25A	19
