# Supplementary material for: Preservation of the Hypoxic Transcriptome in Glioblastoma Patient-Derived Cell Lines Maintained at Lowered Oxygen Tension
Source: Cancers (Basel). 2022 Oct 4;14(19):4852. doi: 10.3390/cancers14194852 (PMC9564145; doi:10.3390/cancers14194852)
Supplement: Supplementary file 1 [file cancers-14-04852-s001.zip › Supplementary Table S2.xlsx]

## Sheet: Arkusz1
	ID	Description	GeneRatio	BgRatio	pvalue	p.adjust	qvalue	geneID	Count
hsa04066	hsa04066	HIF-1 signaling pathway	12/87	109/8095	1.46810065976812e-09	1.62364225581743e-07	1.59387708140564e-07	EGLN3/ENO2/ALDOA/AC093512.2/GAPDH/HK2/LDHA/PDK1/PFKL/PFKP/PGK1/SLC2A1/VEGFA	12
hsa00010	hsa00010	Glycolysis / Gluconeogenesis	10/87	67/8095	1.8243171413679e-09	1.62364225581743e-07	1.59387708140564e-07	ENO2/ALDOA/AC093512.2/GAPDH/GPI/HK2/LDHA/PFKL/PFKP/PGK1/TPI1	10
hsa05230	hsa05230	Central carbon metabolism in cancer	8/87	70/8095	7.04895149161302e-07	4.18237788502372e-05	4.10570507932548e-05	HK2/LDHA/PDK1/PFKL/PFKP/SLC2A1/SLC7A5/SLC16A3	8
hsa00051	hsa00051	Fructose and mannose metabolism	6/87	33/8095	1.13632459368137e-06	5.05664444188209e-05	4.96394427766072e-05	ALDOA/AC093512.2/HK2/PFKFB4/PFKL/PFKP/TPI1	6
hsa01200	hsa01200	Carbon metabolism	9/87	115/8095	3.49201109012379e-06	0.000124315594808407	0.000122036598096958	ENO2/ALDOA/AC093512.2/GAPDH/GPI/HK2/PFKL/PFKP/PGK1/TPI1	9
hsa01230	hsa01230	Biosynthesis of amino acids	7/87	75/8095	1.4256732389517e-05	0.000422949727555671	0.00041519606608067	ENO2/ALDOA/AC093512.2/GAPDH/PFKL/PFKP/PGK1/TPI1	7
hsa00030	hsa00030	Pentose phosphate pathway	4/87	30/8095	0.000275575836068539	0.00700749983145714	0.00687903590787632	ALDOA/AC093512.2/GPI/PFKL/PFKP	4
