# Supplementary material for: Preservation of the Hypoxic Transcriptome in Glioblastoma Patient-Derived Cell Lines Maintained at Lowered Oxygen Tension
Source: Cancers (Basel). 2022 Oct 4;14(19):4852. doi: 10.3390/cancers14194852 (PMC9564145; doi:10.3390/cancers14194852)
Supplement: Supplementary file 1 [file cancers-14-04852-s001.zip › Supplementary Table S3.xlsx]

## Sheet: Arkusz1
hgnc_symbol	chromosome_name	gene_biotype	description	log2FoldChange_5%_vs_21%	pvalue_5%_21%
MIR1-1HG-AS1	20	antisense	MIR1-1HG antisense RNA 1 [Source:HGNC Symbol;Acc:HGNC:26393]	4.27759	6.32912e-06
PTGS2	1	protein_coding	prostaglandin-endoperoxide synthase 2 [Source:HGNC Symbol;Acc:HGNC:9605]	4.24995	1.71283e-07
MMP9	20	protein_coding	matrix metallopeptidase 9 [Source:HGNC Symbol;Acc:HGNC:7176]	4.20218	1.21271e-05
CKMT2	5	protein_coding	creatine kinase, mitochondrial 2 [Source:HGNC Symbol;Acc:HGNC:1996]	4.05105	6.33399e-07
ADM	11	protein_coding	adrenomedullin [Source:HGNC Symbol;Acc:HGNC:259]	3.88385	3.47852e-12
DDIT4L	4	protein_coding	DNA damage inducible transcript 4 like [Source:HGNC Symbol;Acc:HGNC:30555]	3.85582	3.87365e-09
SLC16A3	17	protein_coding	solute carrier family 16 member 3 [Source:HGNC Symbol;Acc:HGNC:10924]	3.69204	3.05548e-09
ANGPTL4	19	protein_coding	angiopoietin like 4 [Source:HGNC Symbol;Acc:HGNC:16039]	3.53475	1.92523e-07
COL1A2	7	protein_coding	collagen type I alpha 2 chain [Source:HGNC Symbol;Acc:HGNC:2198]	3.43973	9.14169e-06
FMOD	1	protein_coding	fibromodulin [Source:HGNC Symbol;Acc:HGNC:3774]	3.32986	1.24196e-05
PADI2	1	protein_coding	peptidyl arginine deiminase 2 [Source:HGNC Symbol;Acc:HGNC:18341]	3.21858	4.55789e-06
STC2	5	protein_coding	stanniocalcin 2 [Source:HGNC Symbol;Acc:HGNC:11374]	3.1994	1.05005e-09
DMBX1	1	protein_coding	diencephalon/mesencephalon homeobox 1 [Source:HGNC Symbol;Acc:HGNC:19026]	3.158	3.51898e-05
STC1	8	protein_coding	stanniocalcin 1 [Source:HGNC Symbol;Acc:HGNC:11373]	3.13957	1.87463e-06
TCAF2	7	protein_coding	TRPM8 channel associated factor 2 [Source:HGNC Symbol;Acc:HGNC:26878]	3.09647	3.78236e-09
CHI3L1	1	protein_coding	chitinase 3 like 1 [Source:HGNC Symbol;Acc:HGNC:1932]	3.07766	1.47553e-05
CA9	9	protein_coding	carbonic anhydrase 9 [Source:HGNC Symbol;Acc:HGNC:1383]	3.03958	1.12698e-05
CAV1	7	protein_coding	caveolin 1 [Source:HGNC Symbol;Acc:HGNC:1527]	3.03045	4.292e-05
HIF3A	19	protein_coding	hypoxia inducible factor 3 subunit alpha [Source:HGNC Symbol;Acc:HGNC:15825]	3.00425	1.18099e-07
SPNS2	17	protein_coding	sphingolipid transporter 2 [Source:HGNC Symbol;Acc:HGNC:26992]	2.94317	5.28472e-06
TCAF2C	7	protein_coding	TRPM8 channel associated factor 2C [Source:HGNC Symbol;Acc:HGNC:53641]	2.91047	9.54757e-05
MATN4	20	protein_coding	matrilin 4 [Source:HGNC Symbol;Acc:HGNC:6910]	2.83004	2.34507e-05
CEBPD	8	protein_coding	CCAAT enhancer binding protein delta [Source:HGNC Symbol;Acc:HGNC:1835]	2.825	1.72956e-09
DES	2	protein_coding	desmin [Source:HGNC Symbol;Acc:HGNC:2770]	2.81171	3.51331e-05
PRSS35	6	protein_coding	serine protease 35 [Source:HGNC Symbol;Acc:HGNC:21387]	2.78225	9.91552e-05
RARRES2	7	protein_coding	retinoic acid receptor responder 2 [Source:HGNC Symbol;Acc:HGNC:9868]	2.77329	1.3237e-05
CD7	17	protein_coding	CD7 molecule [Source:HGNC Symbol;Acc:HGNC:1695]	2.62135	6.80158e-05
NDRG1	8	protein_coding	N-myc downstream regulated 1 [Source:HGNC Symbol;Acc:HGNC:7679]	2.54688	2.658e-06
MT1E	16	protein_coding	metallothionein 1E [Source:HGNC Symbol;Acc:HGNC:7397]	2.54666	1.9993e-06
PHETA2	22	protein_coding	PH domain containing endocytic trafficking adaptor 2 [Source:HGNC Symbol;Acc:HGNC:27161]	2.49374	1.32528e-05
SLC2A14	12	protein_coding	solute carrier family 2 member 14 [Source:HGNC Symbol;Acc:HGNC:18301]	2.47321	1.69496e-06
ESPN	1	protein_coding	espin [Source:HGNC Symbol;Acc:HGNC:13281]	2.47229	1.34596e-05
SGIP1	1	protein_coding	SH3 domain GRB2 like endophilin interacting protein 1 [Source:HGNC Symbol;Acc:HGNC:25412]	2.46115	2.56183e-08
SECTM1	17	protein_coding	secreted and transmembrane 1 [Source:HGNC Symbol;Acc:HGNC:10707]	2.44038	9.76775e-05
SYNPO	5	protein_coding	synaptopodin [Source:HGNC Symbol;Acc:HGNC:30672]	2.38182	4.36355e-05
NTRK2	9	protein_coding	neurotrophic receptor tyrosine kinase 2 [Source:HGNC Symbol;Acc:HGNC:8032]	2.37067	2.87866e-05
EGLN3	14	protein_coding	egl-9 family hypoxia inducible factor 3 [Source:HGNC Symbol;Acc:HGNC:14661]	2.36999	2.97079e-07
VEGFA	6	protein_coding	vascular endothelial growth factor A [Source:HGNC Symbol;Acc:HGNC:12680]	2.353	2.24215e-06
TCEAL5	X	protein_coding	transcription elongation factor A like 5 [Source:HGNC Symbol;Acc:HGNC:22282]	2.34151	4.42739e-08
SCG5	15	protein_coding	secretogranin V [Source:HGNC Symbol;Acc:HGNC:10816]	2.33636	2.83369e-08
MT1X	16	protein_coding	metallothionein 1X [Source:HGNC Symbol;Acc:HGNC:7405]	2.31	4.62312e-09
SLC2A3	12	protein_coding	solute carrier family 2 member 3 [Source:HGNC Symbol;Acc:HGNC:11007]	2.25532	1.75377e-08
PRELID2	5	protein_coding	PRELI domain containing 2 [Source:HGNC Symbol;Acc:HGNC:28306]	2.24536	5.28163e-06
TMEM176A	7	protein_coding	transmembrane protein 176A [Source:HGNC Symbol;Acc:HGNC:24930]	2.24158	5.94555e-05
APLN	X	protein_coding	apelin [Source:HGNC Symbol;Acc:HGNC:16665]	2.17797	7.15111e-08
SERPING1	11	protein_coding	serpin family G member 1 [Source:HGNC Symbol;Acc:HGNC:1228]	2.16723	5.76053e-05
SP5	2	protein_coding	Sp5 transcription factor [Source:HGNC Symbol;Acc:HGNC:14529]	2.16178	6.73843e-06
EPS8L2	11	protein_coding	EPS8 like 2 [Source:HGNC Symbol;Acc:HGNC:21296]	2.13047	1.49271e-05
SOD3	4	protein_coding	superoxide dismutase 3 [Source:HGNC Symbol;Acc:HGNC:11181]	2.12604	6.47678e-07
TCEA3	1	protein_coding	transcription elongation factor A3 [Source:HGNC Symbol;Acc:HGNC:11615]	2.11711	2.11386e-08
MCHR1	22	protein_coding	melanin concentrating hormone receptor 1 [Source:HGNC Symbol;Acc:HGNC:4479]	2.05798	2.95285e-07
FGF11	17	protein_coding	fibroblast growth factor 11 [Source:HGNC Symbol;Acc:HGNC:3667]	2.00813	2.71559e-07
BHLHE40	3	protein_coding	basic helix-loop-helix family member e40 [Source:HGNC Symbol;Acc:HGNC:1046]	1.94388	3.39962e-06
SULT1C4	2	protein_coding	sulfotransferase family 1C member 4 [Source:HGNC Symbol;Acc:HGNC:11457]	1.92639	2.32547e-09
PROM1	4	protein_coding	prominin 1 [Source:HGNC Symbol;Acc:HGNC:9454]	1.90826	4.90582e-05
CRABP2	1	protein_coding	cellular retinoic acid binding protein 2 [Source:HGNC Symbol;Acc:HGNC:2339]	1.90711	5.68462e-06
EPAS1	2	protein_coding	endothelial PAS domain protein 1 [Source:HGNC Symbol;Acc:HGNC:3374]	1.89165	6.12739e-06
SARDH	9	protein_coding	sarcosine dehydrogenase [Source:HGNC Symbol;Acc:HGNC:10536]	1.8887	3.69172e-05
FAM90A1	12	protein_coding	family with sequence similarity 90 member A1 [Source:HGNC Symbol;Acc:HGNC:25526]	1.8702	3.84746e-05
EVC2	4	protein_coding	EvC ciliary complex subunit 2 [Source:HGNC Symbol;Acc:HGNC:19747]	1.86935	5.66917e-05
HIC1	17	protein_coding	HIC ZBTB transcriptional repressor 1 [Source:HGNC Symbol;Acc:HGNC:4909]	1.84275	1.41866e-06
TCEAL2	X	protein_coding	transcription elongation factor A like 2 [Source:HGNC Symbol;Acc:HGNC:29818]	1.83399	5.05677e-05
LINC00654	20	lincRNA	long intergenic non-protein coding RNA 654 [Source:HGNC Symbol;Acc:HGNC:27154]	1.8242	1.82253e-08
HVCN1	12	protein_coding	hydrogen voltage gated channel 1 [Source:HGNC Symbol;Acc:HGNC:28240]	1.7665	5.33384e-08
HTATIP2	11	protein_coding	HIV-1 Tat interactive protein 2 [Source:HGNC Symbol;Acc:HGNC:16637]	1.75519	2.41315e-05
NDUFA4L2	12	protein_coding	NDUFA4, mitochondrial complex associated like 2 [Source:HGNC Symbol;Acc:HGNC:29836]	1.74997	1.55351e-06
JAK3	19	protein_coding	Janus kinase 3 [Source:HGNC Symbol;Acc:HGNC:6193]	1.70823	5.9676e-05
RAB20	13	protein_coding	RAB20, member RAS oncogene family [Source:HGNC Symbol;Acc:HGNC:18260]	1.6689	5.71316e-06
H1F0	22	protein_coding	H1 histone family member 0 [Source:HGNC Symbol;Acc:HGNC:4714]	1.6665	9.62889e-05
AKAP12	6	protein_coding	A-kinase anchoring protein 12 [Source:HGNC Symbol;Acc:HGNC:370]	1.6253	9.91269e-05
PTH1R	3	protein_coding	parathyroid hormone 1 receptor [Source:HGNC Symbol;Acc:HGNC:9608]	1.57901	6.09592e-05
ZNF395	8	protein_coding	zinc finger protein 395 [Source:HGNC Symbol;Acc:HGNC:18737]	1.57249	1.35906e-06
CNGA3	2	protein_coding	cyclic nucleotide gated channel alpha 3 [Source:HGNC Symbol;Acc:HGNC:2150]	1.5534	4.16577e-06
SMIM3	5	protein_coding	small integral membrane protein 3 [Source:HGNC Symbol;Acc:HGNC:30248]	1.50488	4.57801e-07
DDIT4	10	protein_coding	DNA damage inducible transcript 4 [Source:HGNC Symbol;Acc:HGNC:24944]	1.48653	2.40907e-06
SMAD7	18	protein_coding	SMAD family member 7 [Source:HGNC Symbol;Acc:HGNC:6773]	1.46287	1.88866e-06
MAF	16	protein_coding	MAF bZIP transcription factor [Source:HGNC Symbol;Acc:HGNC:6776]	1.42031	8.84996e-07
NRN1	6	protein_coding	neuritin 1 [Source:HGNC Symbol;Acc:HGNC:17972]	1.41675	1.41405e-05
PFKP	10	protein_coding	phosphofructokinase, platelet [Source:HGNC Symbol;Acc:HGNC:8878]	1.41529	5.8465e-05
AFAP1L1	5	protein_coding	actin filament associated protein 1 like 1 [Source:HGNC Symbol;Acc:HGNC:26714]	1.41284	4.79904e-05
ENO2	12	protein_coding	enolase 2 [Source:HGNC Symbol;Acc:HGNC:3353]	1.36167	1.4258e-05
HYDIN	16	protein_coding	HYDIN, axonemal central pair apparatus protein [Source:HGNC Symbol;Acc:HGNC:19368]	1.36161	8.49921e-05
SLC2A1	1	protein_coding	solute carrier family 2 member 1 [Source:HGNC Symbol;Acc:HGNC:11005]	1.33026	9.58434e-07
PIWIL4	11	protein_coding	piwi like RNA-mediated gene silencing 4 [Source:HGNC Symbol;Acc:HGNC:18444]	1.31822	6.09585e-05
C9orf64	9	protein_coding	chromosome 9 open reading frame 64 [Source:HGNC Symbol;Acc:HGNC:28144]	1.26861	1.72658e-05
NOL3	16	protein_coding	nucleolar protein 3 [Source:HGNC Symbol;Acc:HGNC:7869]	1.25769	3.17926e-05
TNIP1	5	protein_coding	TNFAIP3 interacting protein 1 [Source:HGNC Symbol;Acc:HGNC:16903]	1.2568	1.06204e-11
RCCD1	15	protein_coding	RCC1 domain containing 1 [Source:HGNC Symbol;Acc:HGNC:30457]	1.21958	2.08156e-07
TFR2	7	protein_coding	transferrin receptor 2 [Source:HGNC Symbol;Acc:HGNC:11762]	1.20768	3.05562e-06
SBF2-AS1	11	antisense	SBF2 antisense RNA 1 [Source:HGNC Symbol;Acc:HGNC:27438]	1.20557	1.59129e-06
ANKRD37	4	protein_coding	ankyrin repeat domain 37 [Source:HGNC Symbol;Acc:HGNC:29593]	1.20432	9.43617e-11
BCL6	3	protein_coding	B cell CLL/lymphoma 6 [Source:HGNC Symbol;Acc:HGNC:1001]	1.16467	6.45046e-05
PPP1R3G	6	protein_coding	protein phosphatase 1 regulatory subunit 3G [Source:HGNC Symbol;Acc:HGNC:14945]	1.14057	8.07422e-05
LENG9	19	protein_coding	leukocyte receptor cluster member 9 [Source:HGNC Symbol;Acc:HGNC:16306]	1.12617	7.21244e-05
CD9	12	protein_coding	CD9 molecule [Source:HGNC Symbol;Acc:HGNC:1709]	1.11649	2.22477e-06
PGK1	X	protein_coding	phosphoglycerate kinase 1 [Source:HGNC Symbol;Acc:HGNC:8896]	1.10493	2.1662e-05
NFIL3	9	protein_coding	nuclear factor, interleukin 3 regulated [Source:HGNC Symbol;Acc:HGNC:7787]	1.09157	2.33451e-06
LDHA	11	protein_coding	lactate dehydrogenase A [Source:HGNC Symbol;Acc:HGNC:6535]	1.06112	3.87552e-05
RHOB	2	protein_coding	ras homolog family member B [Source:HGNC Symbol;Acc:HGNC:668]	1.03969	1.48605e-05
BNIP3	10	protein_coding	BCL2 interacting protein 3 [Source:HGNC Symbol;Acc:HGNC:1084]	1.03869	8.45041e-05
FUT4	11	protein_coding	fucosyltransferase 4 [Source:HGNC Symbol;Acc:HGNC:4015]	1.01434	3.23532e-07
IER5L	9	protein_coding	immediate early response 5 like [Source:HGNC Symbol;Acc:HGNC:23679]	0.971425	4.10207e-06
OBSL1	2	protein_coding	obscurin like 1 [Source:HGNC Symbol;Acc:HGNC:29092]	0.951656	2.38695e-05
ALDOA	16	protein_coding	aldolase, fructose-bisphosphate A [Source:HGNC Symbol;Acc:HGNC:414]	0.94339	9.88966e-08
MTFP1	22	protein_coding	mitochondrial fission process 1 [Source:HGNC Symbol;Acc:HGNC:26945]	0.923077	6.25192e-05
RARA	17	protein_coding	retinoic acid receptor alpha [Source:HGNC Symbol;Acc:HGNC:9864]	0.90048	1.91485e-07
MIF	22	protein_coding	macrophage migration inhibitory factor [Source:HGNC Symbol;Acc:HGNC:7097]	0.898899	1.48925e-06
SCARB1	12	protein_coding	scavenger receptor class B member 1 [Source:HGNC Symbol;Acc:HGNC:1664]	0.860721	1.55075e-07
GAPDH	12	protein_coding	glyceraldehyde-3-phosphate dehydrogenase [Source:HGNC Symbol;Acc:HGNC:4141]	0.847057	2.65995e-05
ARHGEF3	3	protein_coding	Rho guanine nucleotide exchange factor 3 [Source:HGNC Symbol;Acc:HGNC:683]	0.809797	2.19132e-05
TPI1	12	protein_coding	triosephosphate isomerase 1 [Source:HGNC Symbol;Acc:HGNC:12009]	0.808831	3.32325e-07
ZFP36L1	14	protein_coding	ZFP36 ring finger protein like 1 [Source:HGNC Symbol;Acc:HGNC:1107]	0.720432	7.17192e-06
JMJD6	17	protein_coding	arginine demethylase and lysine hydroxylase [Source:HGNC Symbol;Acc:HGNC:19355]	0.719582	1.14935e-06
CABIN1	22	protein_coding	calcineurin binding protein 1 [Source:HGNC Symbol;Acc:HGNC:24187]	0.671986	1.66441e-05
PFKL	21	protein_coding	phosphofructokinase, liver type [Source:HGNC Symbol;Acc:HGNC:8876]	0.666141	9.65986e-07
NUMBL	19	protein_coding	NUMB like, endocytic adaptor protein [Source:HGNC Symbol;Acc:HGNC:8061]	0.659459	2.37108e-05
ERH	14	protein_coding	ERH, mRNA splicing and mitosis factor [Source:HGNC Symbol;Acc:HGNC:3447]	-0.448499	3.27378e-05
POMP	13	protein_coding	proteasome maturation protein [Source:HGNC Symbol;Acc:HGNC:20330]	-0.459067	5.15005e-05
RBM3	X	protein_coding	RNA binding motif protein 3 [Source:HGNC Symbol;Acc:HGNC:9900]	-0.507736	1.67136e-05
MTMR2	11	protein_coding	myotubularin related protein 2 [Source:HGNC Symbol;Acc:HGNC:7450]	-0.511736	6.82517e-05
SFXN2	10	protein_coding	sideroflexin 2 [Source:HGNC Symbol;Acc:HGNC:16086]	-0.561544	9.5029e-05
PCGF6	10	protein_coding	polycomb group ring finger 6 [Source:HGNC Symbol;Acc:HGNC:21156]	-0.585118	9.46717e-07
SLC25A35	17	protein_coding	solute carrier family 25 member 35 [Source:HGNC Symbol;Acc:HGNC:31921]	-1.22348	2.74165e-05
MT-TQ	MT	Mt_tRNA	mitochondrially encoded tRNA glutamine [Source:HGNC Symbol;Acc:HGNC:7495]	-1.76303	3.24887e-08
MT-TS1	MT	Mt_tRNA	mitochondrially encoded tRNA serine 1 (UCN) [Source:HGNC Symbol;Acc:HGNC:7497]	-1.85568	1.50211e-07
